# Supplementary material for: Construction and Bioinformatics Analysis of circRNA-miRNA-mRNA Network in Acute Myocardial Infarction
Source: Front Genet. 2022 Mar 29;13:854993. doi: 10.3389/fgene.2022.854993 (PMC9002054; doi:10.3389/fgene.2022.854993)
Supplement: Supplementary file 1 [file Table2.xlsx]

## Sheet: Supplementary Table S2 Dysregul
	circRNA	Alias	probe_id	logFC	AveExpr	t	P.Value	adj.P.Val	B	change
275	hsa_circRNA_001112	hsa_circ_0001112	ASCRP3007711	-1.29937	5.86666	-6.83965	0.000320682	0.0277467	0.870988	down
836	hsa_circRNA_402265		ASCRP3002035	-1.0054	5.26472	-8.05376	0.000121094	0.0207993	1.82199	down
932	hsa_circRNA_404225		ASCRP3002303	-1.19805	5.31827	-8.95888	6.33e-05	0.0195356	2.43448	down
971	hsa_circRNA_007302	hsa_circ_0007302	ASCRP3012183	-1.04674	5.28697	-6.40134	0.000471536	0.0344481	0.485695	down
984	hsa_circRNA_007444	hsa_circ_0007444	ASCRP3001059	-1.03596	5.30569	-7.25083	0.000227231	0.0246389	1.2113	down
1253	hsa_circRNA_015677	hsa_circ_0015677	ASCRP3009567	-1.59201	5.26978	-13.9058	3.99e-06	0.0178904	4.77169	down
1520	hsa_circRNA_030722	hsa_circ_0030722	ASCRP3012421	-1.31044	6.2845	-7.18879	0.000239113	0.025063	1.1612	down
1659	hsa_circRNA_040730	hsa_circ_0040730	ASCRP3008355	-1.27804	8.28895	-9.92226	3.36e-05	0.0179887	3.01018	down
1730	hsa_circRNA_044837	hsa_circ_0044837	ASCRP3004966	-1.2574	5.81091	-9.34979	4.86e-05	0.0179887	2.6769	down
1916	hsa_circRNA_055943	hsa_circ_0055943	ASCRP3005122	-1.09867	5.29038	-6.92547	0.000298038	0.0277467	0.943659	down
2119	hsa_circRNA_068655	hsa_circ_0068655	ASCRP3000074	-1.84045	6.46598	-8.33248	9.85e-05	0.0207993	2.01865	down
2151	hsa_circRNA_071106	hsa_circ_0071106	ASCRP3001565	-1.04206	5.31479	-6.43012	0.000459469	0.0344	0.511738	down
2610	hsa_circRNA_100088	hsa_circ_0005735	ASCRP3006787	-1.00234	5.86962	-5.69949	0.000913128	0.0484105	-0.183893	down
2822	hsa_circRNA_100562	hsa_circ_0006577	ASCRP3005159	-1.10016	6.27742	-6.28414	0.000524531	0.0352324	0.378513	down
3007	hsa_circRNA_100923	hsa_circ_0023936	ASCRP3005537	-1.04136	5.22681	-7.5113	0.000184157	0.0222786	1.41692	down
3026	hsa_circRNA_100970	hsa_circ_0024604	ASCRP3013169	-1.10436	8.45487	-8.78292	7.14e-05	0.0195356	2.32119	down
3090	hsa_circRNA_101128	hsa_circ_0000437	ASCRP3010719	-1.25136	6.51109	-8.01128	0.000125027	0.0207993	1.79135	down
3136	hsa_circRNA_101231	hsa_circ_0000467	ASCRP3003034	-1.15742	5.34224	-6.81828	0.00032662	0.0277467	0.852754	down
3164	hsa_circRNA_101289	hsa_circ_0030720	ASCRP3011082	-1.28795	6.21599	-6.03976	0.000658153	0.0390982	0.149166	down
3177	hsa_circRNA_101319	hsa_circ_0000524	ASCRP3008101	-1.01968	5.4864	-5.592	0.00101556	0.0493279	-0.29253	down
3819	hsa_circRNA_102611	hsa_circ_0007334	ASCRP3011287	-1.02211	5.33691	-6.38408	0.000478949	0.0344481	0.470018	down
4009	hsa_circRNA_103045	hsa_circ_0001147	ASCRP3011996	-1.10752	5.09679	-7.33806	0.000211645	0.0233515	1.281	down
4042	hsa_circRNA_103109	hsa_circ_0061274	ASCRP3004163	-1.2096	5.42556	-7.66428	0.000163218	0.0209486	1.53425	down
4043	hsa_circRNA_103110	hsa_circ_0004771	ASCRP3009450	-1.67391	6.82673	-8.23981	0.000105446	0.0207993	1.95409	down
4044	hsa_circRNA_103111	hsa_circ_0061276	ASCRP3012771	-1.5909	6.08355	-9.53392	4.31e-05	0.0179887	2.78682	down
4049	hsa_circRNA_103123	hsa_circ_0002360	ASCRP3006097	-1.57804	6.37732	-9.80865	3.61e-05	0.0179887	2.94599	down
4260	hsa_circRNA_103560	hsa_circ_0001380	ASCRP3004864	-1.70771	6.84292	-8.89727	6.6e-05	0.0195356	2.39512	down
4307	hsa_circRNA_103646	hsa_circ_0001413	ASCRP3012104	-1.13004	5.85318	-7.79973	0.000146918	0.0207993	1.63607	down
4354	hsa_circRNA_103756	hsa_circ_0004636	ASCRP3012659	-1.29323	5.75345	-6.04882	0.000652563	0.0390982	0.157809	down
4355	hsa_circRNA_103757	hsa_circ_0008618	ASCRP3012298	-1.41274	5.90382	-9.89617	3.42e-05	0.0179887	2.99552	down
4356	hsa_circRNA_103758	hsa_circ_0071196	ASCRP3009408	-1.52398	5.90081	-6.2162	0.000558317	0.0358291	0.315556	down
4751	hsa_circRNA_104645	hsa_circ_0001811	ASCRP3002640	-1.01803	5.45286	-6.92527	0.000298088	0.0277467	0.943492	down
5673	hsa_circRNA_406422		ASCRP3012020	-1.54965	7.17553	-6.72447	0.000354204	0.0279287	0.772055	down
177	hsa_circRNA_000781	hsa_circ_0000223	ASCRP3008446	1.70897	8.27777	6.74341	0.000348429	0.0279287	0.788432	up
197	hsa_circRNA_000864	hsa_circ_0000662	ASCRP3001970	1.22288	5.67762	9.75605	3.74e-05	0.0179887	2.91596	up
331	hsa_circRNA_001350	hsa_circ_0000253	ASCRP3007563	1.88358	7.6456	7.56545	0.000176414	0.0221894	1.45873	up
346	hsa_circRNA_001397	hsa_circ_0001397	ASCRP3010303	1.35772	6.68297	6.85405	0.000316751	0.0277467	0.883239	up
372	hsa_circRNA_001490	hsa_circ_0001490	ASCRP3003019	1.87958	10.5384	5.95157	0.000715512	0.0412831	0.0644001	up
402	hsa_circRNA_001653	hsa_circ_0001568	ASCRP3010305	1.2124	14.3009	7.7784	0.000149358	0.0207993	1.62016	up
403	hsa_circRNA_001654	hsa_circ_0001605	ASCRP3009369	1.31096	11.1021	6.44323	0.000454087	0.0344	0.523567	up
663	hsa_circRNA_003997	hsa_circ_0003997	ASCRP3006838	1.75856	8.356	9.38803	4.74e-05	0.0179887	2.69995	up
675	hsa_circRNA_405156		ASCRP3001629	1.31529	5.56857	12.0605	9.88e-06	0.0178904	4.06078	up
682	hsa_circRNA_004225	hsa_circ_0004225	ASCRP3011351	1.46718	6.88381	9.54363	4.28e-05	0.0179887	2.79254	up
715	hsa_circRNA_004561	hsa_circ_0004561	ASCRP3000112	1.01071	7.56442	7.06798	0.000264328	0.0268122	1.0624	up
915	hsa_circRNA_006759	hsa_circ_0006759	ASCRP3000044	1.23082	6.80356	7.38142	0.000204352	0.0231691	1.31532	up
1034	hsa_circRNA_406010		ASCRP3002566	1.33879	5.81073	9.48289	4.46e-05	0.0179887	2.75662	up
1380	hsa_circRNA_023461	hsa_circ_0023461	ASCRP3010264	2.93845	7.69217	5.56691	0.00104129	0.0496113	-0.318126	up
1418	hsa_circRNA_405624		ASCRP3003420	1.48183	6.63378	7.93959	0.000132	0.0207993	1.73923	up
1428	hsa_circRNA_025522	hsa_circ_0025522	ASCRP3008066	1.3418	9.15933	6.35721	0.000490745	0.0346775	0.445549	up
1568	hsa_circRNA_034093	hsa_circ_0034093	ASCRP3013228	1.33393	6.86102	6.74887	0.000346784	0.0279287	0.793146	up
1616	hsa_circRNA_038011	hsa_circ_0038011	ASCRP3013178	2.17987	6.94536	6.23517	0.000548643	0.0355713	0.333195	up
1801	hsa_circRNA_406790		ASCRP3004233	1.23708	6.18326	11.0602	1.71e-05	0.0178904	3.60411	up
1909	hsa_circRNA_055440	hsa_circ_0055440	ASCRP3006072	1.20562	8.18048	11.6307	1.24e-05	0.0178904	3.87142	up
2092	hsa_circRNA_066596	hsa_circ_0066596	ASCRP3011773	1.34693	6.46145	6.73619	0.000350615	0.0279287	0.782201	up
2094	hsa_circRNA_066869	hsa_circ_0066869	ASCRP3000125	1.67535	6.76688	6.85839	0.000315575	0.0277467	0.886934	up
2218	hsa_circRNA_075503	hsa_circ_0075503	ASCRP3011544	1.16208	6.26686	11.1732	1.6e-05	0.0178904	3.65856	up
2219	hsa_circRNA_075549	hsa_circ_0075549	ASCRP3010304	1.6101	7.48358	7.51094	0.000184208	0.0222786	1.41664	up
2403	hsa_circRNA_087800	hsa_circ_0087800	ASCRP3008112	1.41254	6.93748	7.46905	0.000190465	0.0226007	1.38407	up
2480	hsa_circRNA_091761	hsa_circ_0091761	ASCRP3008448	1.10822	6.67204	6.16898	0.000583246	0.0366803	0.271441	up
2507	hsa_circRNA_092435	hsa_circ_0000696	ASCRP3002315	1.07409	6.85862	6.81574	0.000327334	0.0277467	0.850584	up
2541	hsa_circRNA_092523	hsa_circ_0001255	ASCRP3002172	1.6824	9.27322	7.7546	0.000152134	0.0207993	1.60236	up
2933	hsa_circRNA_100802	hsa_circ_0009018	ASCRP3008589	1.01573	6.80695	8.49425	8.76e-05	0.0207993	2.12943	up
3089	hsa_circRNA_400564		ASCRP3006645	2.1508	5.51076	6.37701	0.000482022	0.0344481	0.463587	up
3161	hsa_circRNA_101282	hsa_circ_0030569	ASCRP3006087	1.08044	8.91406	6.03066	0.00066383	0.0390982	0.140461	up
3169	hsa_circRNA_101306	hsa_circ_0031017	ASCRP3004461	1.20038	6.623	7.436	0.000195572	0.0227769	1.35825	up
3227	hsa_circRNA_101456	hsa_circ_0006770	ASCRP3008203	1.41746	7.46886	6.27519	0.000528846	0.0352324	0.370256	up
3260	hsa_circRNA_101525	hsa_circ_0035381	ASCRP3002530	1.14087	6.72594	6.84211	0.000320006	0.0277467	0.873083	up
3324	hsa_circRNA_101685	hsa_circ_0037516	ASCRP3005749	1.02301	5.22886	6.39079	0.000476052	0.0344481	0.476116	up
3731	hsa_circRNA_102445	hsa_circ_0004552	ASCRP3000051	1.29858	9.13488	8.82438	6.94e-05	0.0195356	2.34812	up
4166	hsa_circRNA_103361	hsa_circ_0001296	ASCRP3000513	1.97414	10.7009	8.28337	0.000102124	0.0207993	1.98454	up
4172	hsa_circRNA_103372	hsa_circ_0003748	ASCRP3005758	1.88616	10.4003	10.0638	3.08e-05	0.0179887	3.08881	up
4202	hsa_circRNA_103444	hsa_circ_0008797	ASCRP3012915	1.41231	9.27821	5.67933	0.000931416	0.0484105	-0.204137	up
4340	hsa_circRNA_404807		ASCRP3009014	1.58624	8.19963	9.12954	5.63e-05	0.0195356	2.54186	up
4422	hsa_circRNA_404818		ASCRP3009190	1.02834	6.97214	5.68944	0.000922198	0.0484105	-0.193982	up
4570	hsa_circRNA_405261		ASCRP3009532	1.12639	6.22489	8.3653	9.62e-05	0.0207993	2.04132	up
4583	hsa_circRNA_104310	hsa_circ_0079385	ASCRP3011719	1.73827	10.1806	8.33048	9.87e-05	0.0207993	2.01727	up
4623	hsa_circRNA_104400	hsa_circ_0006944	ASCRP3000710	1.18893	6.03875	7.8518	0.000141151	0.0207993	1.67471	up
4624	hsa_circRNA_104401	hsa_circ_0005513	ASCRP3011873	1.30905	6.72853	8.05496	0.000120985	0.0207993	1.82285	up
4969	hsa_circRNA_400027	hsa_circ_0092367	ASCRP3008204	2.0578	9.31761	7.36961	0.000206308	0.0231691	1.306	up
4973	hsa_circRNA_400033	hsa_circ_0092360	ASCRP3007654	1.97359	10.3055	6.02845	0.00066521	0.0390982	0.138355	up
5019	hsa_circRNA_400101	hsa_circ_0092328	ASCRP3008289	2.02933	7.37853	7.08882	0.000259771	0.0267819	1.07956	up
5355	hsa_circRNA_405990		ASCRP3011137	1.44623	6.78109	7.7621	0.000151252	0.0207993	1.60798	up
6288	hsa_circRNA_404567		ASCRP3013614	1.7593	7.51215	11.0594	1.71e-05	0.0178904	3.60371	up
