# Supplementary material for: Construction and Bioinformatics Analysis of circRNA-miRNA-mRNA Network in Acute Myocardial Infarction
Source: Front Genet. 2022 Mar 29;13:854993. doi: 10.3389/fgene.2022.854993 (PMC9002054; doi:10.3389/fgene.2022.854993)
Supplement: Supplementary file 2 [file Table3.xlsx]

## Sheet: Supplementary Table S3Dysregul
	probe_id	mirbase accession	mirbase id	logFC	AveExpr	t	P.Value	adj.P.Val	B	change	sequence
15	hsa-miR-34a	MIMAT0000255	hsa-miR-34a-5p	1.09635	4.99224	5.52656	0.000560668	0.0109017	0.0532859	Upregulated miRNAs	uggcagugucuuagcugguugu
24	hsa-miR-30a*	MIMAT0000088	hsa-miR-30a-3p	0.895789	3.47123	4.82321	0.00132477	0.0152656	-0.841101	Upregulated miRNAs	cuuucagucggauguuugcagc
25	hsa-miR-342-3p	MIMAT0000753	hsa-miR-342-3p	0.783525	7.98774	4.82284	0.00132539	0.0152656	-0.84159	Upregulated miRNAs	ucucacacagaaaucgcacccgu
65	hsa-miR-432	MIMAT0002814	hsa-miR-432-5p	0.660891	5.25403	3.28616	0.0111217	0.0490968	-3.04694	Upregulated miRNAs	ucuuggaguaggucauugggugg
1	hsa-miR-32	MIMAT0000090	hsa-miR-32-5p	-1.71646	4.65606	-8.37445	3.18e-05	0.00518032	2.98468	Downregulated miRNAs	uauugcacauuacuaaguugca
2	hsa-miR-545	MIMAT0003165	hsa-miR-545-3p	-1.50467	4.36857	-8.17104	3.8e-05	0.00518032	2.80706	Downregulated miRNAs	ucagcaaacauuuauugugugc
3	hsa-miR-219-5p	MIMAT0000276	hsa-miR-219-5p	-1.34282	3.30188	-7.79658	5.32e-05	0.00518032	2.46867	Downregulated miRNAs	ugauuguccaaacgcaauucu
4	hsa-miR-29b	MIMAT0000100	hsa-miR-29b	-1.45902	7.44547	-7.08754	0.000104455	0.00667934	1.78479	Downregulated miRNAs	uagcaccauuugaaaucaguguu
5	hsa-miR-548a-5p	MIMAT0004803	hsa-miR-548a-5p	-1.04541	2.58544	-6.99607	0.000114372	0.00667934	1.69222	Downregulated miRNAs	aaaaguaauugcgaguuuuacc
6	hsa-miR-33a	MIMAT0000091	hsa-miR-33a-5p	-1.3394	6.1427	-6.42153	0.000206484	0.00679493	1.0864	Downregulated miRNAs	gugcauuguaguugcauugca
7	hsa-miR-17*	MIMAT0000071	hsa-miR-17-5p	-1.04049	6.45499	-6.4119	0.000208604	0.00679493	1.07588	Downregulated miRNAs	acugcagugaaggcacuuguag
8	hsa-miR-33b	MIMAT0003301	hsa-miR-33b-5p	-1.16806	2.69782	-6.37362	0.00021728	0.00679493	1.03392	Downregulated miRNAs	gugcauugcuguugcauugc
9	hsa-miR-101	MIMAT0000099	hsa-miR-101-3p	-1.19008	7.41236	-6.24517	0.000249429	0.00679493	0.891704	Downregulated miRNAs	uacaguacugugauaacugaa
10	hsa-miR-142-3p	MIMAT0000434	hsa-miR-142-3p	-1.07909	10.5236	-6.19905	0.000262228	0.00679493	0.840082	Downregulated miRNAs	uguaguguuuccuacuuuaugga
11	hsa-miR-598	MIMAT0003266	hsa-miR-598-3p	-1.14074	4.68575	-6.11325	0.000288004	0.00679493	0.74328	Downregulated miRNAs	uacgucaucguugucaucguca
12	hsa-miR-362-3p	MIMAT0004683	hsa-miR-362-3p	-1.50777	3.30325	-6.10513	0.000290584	0.00679493	0.734069	Downregulated miRNAs	aacacaccuauucaaggauuca
13	hsa-miR-590-5p	MIMAT0003258	hsa-miR-590-5p	-1.1977	7.49486	-6.0369	0.000313307	0.00679493	0.656264	Downregulated miRNAs	gagcuuauucauaaaagugcag
14	hsa-miR-24-1*	MIMAT0000079	hsa-miR-24-1-5p	-1.06975	5.29543	-6.00171	0.000325784	0.00679493	0.61589	Downregulated miRNAs	ugccuacugagcugauaucagu
16	hsa-miR-15a*	MIMAT0004488	hsa-miR-15a-3p	-0.83755	2.89057	-5.46257	0.000604576	0.0109017	-0.0250127	Downregulated miRNAs	caggccauauugugcugccuca
17	hsa-miR-301a	MIMAT0000688	hsa-miR-301a-3p	-0.909976	7.81745	-5.38674	0.000661548	0.0109017	-0.118575	Downregulated miRNAs	cagugcaauaguauugucaaagc
18	hsa-miR-19a	MIMAT0000073	hsa-miR-19a-3p	-1.06383	8.7729	-5.37358	0.00067202	0.0109017	-0.134896	Downregulated miRNAs	ugugcaaaucuaugcaaaacuga
19	hsa-miR-340	MIMAT0004692	hsa-miR-340-5p	-0.955042	6.1232	-5.20758	0.000820983	0.0126172	-0.343064	Downregulated miRNAs	uuauaaagcaaugagacugauu
20	hsa-miR-186*	MIMAT0004612	hsa-miR-186-3p	-0.887285	2.21101	-5.43591	0.000979226	0.012997	-0.368392	Downregulated miRNAs	gcccaaaggugaauuuuuuggg
21	hsa-miR-29c	MIMAT0000681	hsa-miR-29c-3p	-0.81744	8.34716	-5.11551	0.00091892	0.012997	-0.46031	Downregulated miRNAs	uagcaccauuugaaaucgguua
22	hsa-miR-142-5p	MIMAT0000433	hsa-miR-142-5p	-0.813378	7.98175	-5.10159	0.000934816	0.012997	-0.478156	Downregulated miRNAs	cauaaaguagaaagcacuacu
23	hsa-miR-335*	MIMAT0004703	hsa-miR-335-5p	-1.17873	3.2079	-4.86819	0.00125125	0.0152656	-0.78165	Downregulated miRNAs	uuuuucauuauugcuccugacc
26	hsa-miR-199a-5p	MIMAT0000231	hsa-miR-199a-5p\199a	-0.636619	8.64987	-4.78456	0.00139168	0.0152656	-0.892413	Downregulated miRNAs	cccaguguucagacuaccuguuc
27	hsa-miR-26b	MIMAT0000083	hsa-miR-26b-5p	-0.731643	9.08559	-4.77349	0.00141154	0.0152656	-0.907167	Downregulated miRNAs	uucaaguaauucaggauaggu
28	hsa-miR-21*	MIMAT0004494	hsa-miR-21-3p	-0.682736	4.7623	-4.73703	0.0014791	0.0154249	-0.955853	Downregulated miRNAs	caacaccagucgaugggcugu
29	hsa-miR-150	MIMAT0000451	hsa-miR-150-5p	-1.01451	6.97063	-4.671	0.00161058	0.0159907	-1.04454	Downregulated miRNAs	ucucccaacccuuguaccagug
30	hsa-miR-30e	MIMAT0000692	hsa-miR-30e-5p	-0.611993	8.30965	-4.65568	0.00164288	0.0159907	-1.06521	Downregulated miRNAs	uguaaacauccuugacuggaag
31	hsa-miR-15a	MIMAT0000068	hsa-miR-15a-5p	-0.764119	9.76648	-4.56334	0.00185304	0.0166547	-1.19056	Downregulated miRNAs	uagcagcacauaaugguuugug
32	hsa-miR-20a*	MIMAT0004493	hsa-miR-20a-3p	-0.659249	4.99993	-4.52367	0.00195214	0.0166547	-1.24481	Downregulated miRNAs	acugcauuaugagcacuuaaag
33	hsa-miR-19b	MIMAT0000074	hsa-miR-19b-3p	-0.786968	9.95226	-4.50838	0.00199185	0.0166547	-1.26577	Downregulated miRNAs	ugugcaaauccaugcaaaacuga
34	hsa-miR-30d*	MIMAT0004551	hsa-miR-30d-3p	-0.731948	3.42672	-4.5056	0.00199916	0.0166547	-1.26959	Downregulated miRNAs	cuuucagucagauguuugcugc
35	hsa-miR-335	MIMAT0000765	hsa-miR-335-5p	-0.81393	5.57724	-4.50112	0.00201102	0.0166547	-1.27574	Downregulated miRNAs	ucaagagcaauaacgaaaaaugu
36	hsa-miR-9*	MIMAT0000442	hsa-miR-9-3p	-1.18471	3.18377	-4.48536	0.00205332	0.0166547	-1.29742	Downregulated miRNAs	auaaagcuagauaaccgaaagu
37	hsa-miR-215	MIMAT0000272	hsa-miR-215-5p	-0.83205	3.48939	-4.46379	0.00211279	0.0166739	-1.32714	Downregulated miRNAs	augaccuaugaauugacagac
38	hsa-miR-374a	MIMAT0000727	hsa-miR-374a\374	-0.844569	7.27148	-4.40538	0.00228338	0.017546	-1.40796	Downregulated miRNAs	uuauaauacaaccugauaagug
39	hsa-miR-139-3p	MIMAT0004552	hsa-miR-139-3p	-1.01128	3.54455	-4.3532	0.00244844	0.0183319	-1.4806	Downregulated miRNAs	uggagacgcggcccuguuggagu
40	hsa-miR-660	MIMAT0003338	hsa-miR-660-5p	-0.681857	5.08492	-4.30391	0.00261628	0.0190988	-1.54958	Downregulated miRNAs	uacccauugcauaucggaguug
41	hsa-miR-7-1*	MIMAT0004553	hsa-miR-7-1-3p	-0.825557	4.72148	-4.25333	0.00280153	0.0195592	-1.62075	Downregulated miRNAs	caacaaaucacagucugccaua
42	hsa-let-7d*	MIMAT0004484	hsa-let-7d-3p	-1.32995	5.09805	-4.25024	0.00281331	0.0195592	-1.62511	Downregulated miRNAs	cuauacgaccugcugccuuucu
43	hsa-miR-624*	MIMAT0003293	hsa-miR-624-5p\624	-0.894551	3.42028	-4.19729	0.00302346	0.0205314	-1.70003	Downregulated miRNAs	uaguaccaguaccuuguguuca
44	hsa-miR-141	MIMAT0000432	hsa-miR-141-3p	-0.688954	4.73956	-4.12966	0.00331686	0.0212167	-1.7963	Downregulated miRNAs	uaacacugucugguaaagaugg
46	hsa-miR-192	MIMAT0000222	hsa-miR-192-5p	-0.765061	5.10513	-4.12409	0.00334236	0.0212167	-1.80426	Downregulated miRNAs	cugaccuaugaauugacagcc
48	hsa-miR-148a	MIMAT0000243	hsa-miR-148a-3p	-0.608444	7.32252	-3.96474	0.00416905	0.0253018	-2.03378	Downregulated miRNAs	ucagugcacuacagaacuuugu
50	hsa-miR-548c-5p	MIMAT0004806	hsa-miR-548c-5p	-0.862954	5.01606	-3.79296	0.00531255	0.0310253	-2.28508	Downregulated miRNAs	aaaaguaauugcgguuuuugcc
51	hsa-miR-768-5p	MIMAT0003946	hsa-miR-768-5p	-1.34188	5.04525	-3.74726	0.00567037	0.0324656	-2.35256	Downregulated miRNAs
53	hsa-miR-7	MIMAT0000252	hsa-miR-7-5p	-0.752226	4.29177	-3.67349	0.00630352	0.0347288	-2.46206	Downregulated miRNAs	uggaagacuagugauuuuguuguu
58	hsa-miR-625	MIMAT0003294	hsa-miR-625-5p	-0.760773	7.46905	-3.49665	0.00814906	0.0407672	-2.72715	Downregulated miRNAs	agggggaaaguucuauagucc
59	hsa-miR-1	MIMAT0000416	hsa-miR-1-3p	-1.73078	4.55827	-3.48529	0.00828573	0.0407672	-2.74429	Downregulated miRNAs	uggaauguaaagaaguauguau
61	hsa-miR-628-5p	MIMAT0004809	hsa-miR-628-5p	-0.584202	4.86233	-3.43554	0.00891395	0.04267	-2.81956	Downregulated miRNAs	augcugacauauuuacuagagg
66	hsa-miR-136	MIMAT0000448	hsa-miR-136-5p	-1.2602	5.89719	-3.28482	0.0111439	0.0490968	-3.04898	Downregulated miRNAs	acuccauuuguuuugaugaugga
