# Supplementary material for: Construction and Bioinformatics Analysis of circRNA-miRNA-mRNA Network in Acute Myocardial Infarction
Source: Front Genet. 2022 Mar 29;13:854993. doi: 10.3389/fgene.2022.854993 (PMC9002054; doi:10.3389/fgene.2022.854993)
Supplement: Supplementary file 4 [file Table9.xlsx]

## Sheet: gene-num
	PTEN		PTGS2		BCL6
	Correlation	p.value	Correlation	p.value	Correlation	p.value
B.cells.memory	-0.034401	0.907059	0.172005	0.556538	-0.172005	0.556538
Plasma.cells	0.767033	0.00136768	0.828571	0.000250534	0.731868	0.00292463
T.cells.CD8	-0.564835	0.0353302	-0.542857	0.044864	-0.437363	0.117845
T.cells.CD4.naive	-0.308908	0.282541	-0.322242	0.261178	-0.50892	0.0630934
T.cells.CD4.memory.resting	0.0519887	0.859897	0.125385	0.669308	0.0886867	0.76304
T.cells.CD4.memory.activated	-0.227191	0.434735	-0.173098	0.553995	-0.328165	0.252009
T.cells.follicular.helper	0.467314	0.0920208	0.484351	0.079241	0.511124	0.0617705
T.cells.regulatory..Tregs.	-0.255562	0.377858	-0.326146	0.255112	-0.284769	0.32374
T.cells.gamma.delta	-0.339456	0.235078	-0.296642	0.303072	-0.406735	0.148946
NK.cells.resting	-0.621978	0.0175503	-0.696703	0.00562868	-0.718681	0.00377958
Macrophages.M0	0.713714	0.00414821	0.697701	0.00553184	0.594762	0.0248688
Macrophages.M1	-0.384615	0.174509	-0.41978	0.135101	-0.463736	0.0948763
Dendritic.cells.activated	-0.287912	0.318193	-0.252747	0.383315	-0.134066	0.64772
Mast.cells.resting	-0.547411	0.0427499	-0.504597	0.0657472	-0.61469	0.0193241
Mast.cells.activated	-0.74449	0.0022568	-0.711155	0.00434882	-0.606704	0.0214202
Eosinophils	-0.824495	0.00028578	-0.724489	0.00338174	-0.768936	0.00130784
Neutrophils	0.854945	9.76604e-05	0.70989	0.00445074	0.802198	0.000556306
