# Supplementary material for: Construction and Bioinformatics Analysis of circRNA-miRNA-mRNA Network in Acute Myocardial Infarction
Source: Front Genet. 2022 Mar 29;13:854993. doi: 10.3389/fgene.2022.854993 (PMC9002054; doi:10.3389/fgene.2022.854993)
Supplement: Supplementary file 5 [file Table6.xlsx]

## Sheet: Sheet1
up
Alias
hsa_circ_0000696	hsa-miR-885-5p	hsa-miR-659	hsa-miR-626	hsa-miR-515-5p	hsa-miR-433	hsa-miR-431	hsa-miR-382	hsa-miR-217	hsa-miR-136	hsa-miR-1322	hsa-miR-1228
hsa_circ_0001255	hsa-miR-532-3p
hsa_circ_0001296	hsa-miR-924	hsa-miR-873	hsa-miR-767-3p	hsa-miR-766	hsa-miR-635	hsa-miR-629	hsa-miR-587	hsa-miR-516b	hsa-miR-513a-3p	hsa-miR-510	hsa-miR-432	hsa-miR-369-5p	hsa-miR-182	hsa-miR-1322	hsa-miR-1299	hsa-miR-1290	hsa-miR-1289
hsa_circ_0001397	hsa-miR-623	hsa-miR-556-5p	hsa-miR-549	hsa-miR-188-3p	hsa-miR-139-5p
hsa_circ_0001490	hsa-miR-659	hsa-miR-649	hsa-miR-622	hsa-miR-607	hsa-miR-600	hsa-miR-579	hsa-miR-346	hsa-miR-330-3p	hsa-miR-224	hsa-miR-197	hsa-miR-145	hsa-miR-1206	hsa-miR-1200
hsa_circ_0001568	hsa-miR-486-3p	hsa-miR-377	hsa-miR-324-5p
hsa_circ_0003748	hsa-miR-888	hsa-miR-647	hsa-miR-604	hsa-miR-577	hsa-miR-576-3p	hsa-miR-526b	hsa-miR-513a-3p	hsa-miR-145	hsa-miR-139-5p	hsa-miR-1298	hsa-miR-1292	hsa-miR-1248	hsa-miR-1197
hsa_circ_0003997	hsa-miR-935	hsa-miR-876-3p	hsa-miR-671-5p	hsa-miR-639	hsa-miR-635	hsa-miR-600	hsa-miR-527	hsa-miR-518a-5p	hsa-miR-370	hsa-miR-198	hsa-miR-1827	hsa-miR-1248	hsa-miR-1245	hsa-miR-1227	hsa-miR-1205	hsa-miR-1197	hsa-miR-1184
hsa_circ_0004225	hsa-miR-889	hsa-miR-640	hsa-miR-628-3p	hsa-miR-557	hsa-miR-507	hsa-miR-494	hsa-miR-331-3p	hsa-miR-224	hsa-miR-194
hsa_circ_0004552	hsa-miR-663b	hsa-miR-657	hsa-miR-652	hsa-miR-644	hsa-miR-609	hsa-miR-593	hsa-miR-572	hsa-miR-557	hsa-miR-507	hsa-miR-217	hsa-miR-1288	hsa-miR-1286	hsa-miR-1278	hsa-miR-1272	hsa-miR-1265	hsa-miR-1252	hsa-miR-1243	hsa-miR-663b
hsa_circ_0005513	hsa-miR-874	hsa-miR-620	hsa-miR-619	hsa-miR-527	hsa-miR-518a-5p	hsa-miR-502-5p	hsa-miR-215	hsa-miR-192	hsa-miR-1270
hsa_circ_0006944	hsa-miR-874	hsa-miR-620	hsa-miR-619	hsa-miR-527	hsa-miR-518a-5p	hsa-miR-502-5p	hsa-miR-215	hsa-miR-192	hsa-miR-1270
hsa_circ_0009018	hsa-miR-942	hsa-miR-891b	hsa-miR-885-3p	hsa-miR-769-3p	hsa-miR-7	hsa-miR-665	hsa-miR-656	hsa-miR-653	hsa-miR-637	hsa-miR-636	hsa-miR-635	hsa-miR-626	hsa-miR-625	hsa-miR-593	hsa-miR-579	hsa-miR-495	hsa-miR-494	hsa-miR-450b-3p	hsa-miR-411	hsa-miR-375	hsa-miR-330-5p	hsa-miR-326	hsa-miR-146b-3p	hsa-miR-145	hsa-miR-139-3p	hsa-miR-1324	hsa-miR-1304	hsa-miR-1299	hsa-miR-1298	hsa-miR-1286	hsa-miR-1280	hsa-miR-1277	hsa-miR-127-5p	hsa-miR-1253	hsa-miR-1250	hsa-miR-1244	hsa-miR-1236	hsa-miR-1224-3p	hsa-miR-1208
hsa_circ_0023461	hsa-miR-1184	hsa-miR-1197	hsa-miR-1205	hsa-miR-1208	hsa-miR-1225-3p	hsa-miR-1228	hsa-miR-1229	hsa-miR-1231	hsa-miR-1236	hsa-miR-1247	hsa-miR-1248	hsa-miR-1249	hsa-miR-1250	hsa-miR-1251	hsa-miR-1252	hsa-miR-1253	hsa-miR-1270	hsa-miR-127-5p	hsa-miR-1276	hsa-miR-1286	hsa-miR-1294	hsa-miR-1299	hsa-miR-136	hsa-miR-139-3p	hsa-miR-146b-3p	hsa-miR-1827	hsa-miR-187	hsa-miR-198	hsa-miR-21	hsa-miR-296-5p	hsa-miR-324-5p	hsa-miR-330-3p	hsa-miR-331-3p	hsa-miR-335	hsa-miR-338-3p	hsa-miR-339-3p	hsa-miR-346	hsa-miR-361-3p	hsa-miR-370	hsa-miR-383	hsa-miR-432	hsa-miR-486-3p	hsa-miR-494	hsa-miR-503	hsa-miR-516b	hsa-miR-520f	hsa-miR-520g	hsa-miR-520h	hsa-miR-526b
hsa_circ_0025522	hsa-miR-938	hsa-miR-921	hsa-miR-766	hsa-miR-7	hsa-miR-657	hsa-miR-653	hsa-miR-645	hsa-miR-606	hsa-miR-599	hsa-miR-593	hsa-miR-586	hsa-miR-581	hsa-miR-578	hsa-miR-555	hsa-miR-549	hsa-miR-508-3p	hsa-miR-431	hsa-miR-409-3p	hsa-miR-383	hsa-miR-338-5p	hsa-miR-338-3p	hsa-miR-31	hsa-miR-186	hsa-miR-1304	hsa-miR-1298	hsa-miR-1248	hsa-miR-1245	hsa-miR-1243
hsa_circ_0030569	hsa-miR-891a	hsa-miR-885-3p	hsa-miR-876-3p	hsa-miR-874	hsa-miR-767-5p	hsa-miR-643	hsa-miR-630	hsa-miR-626	hsa-miR-622	hsa-miR-619	hsa-miR-605	hsa-miR-585	hsa-miR-581	hsa-miR-580	hsa-miR-578	hsa-miR-570	hsa-miR-557	hsa-miR-548p	hsa-miR-548b-3p	hsa-miR-545	hsa-miR-513a-3p	hsa-miR-507	hsa-miR-498	hsa-miR-494	hsa-miR-432	hsa-miR-382	hsa-miR-331-3p	hsa-miR-31	hsa-miR-198	hsa-miR-188-3p	hsa-miR-183	hsa-miR-1825	hsa-miR-146b-3p	hsa-miR-145	hsa-miR-1305	hsa-miR-1290	hsa-miR-1288	hsa-miR-1279	hsa-miR-1272	hsa-miR-1253	hsa-miR-1238	hsa-miR-1236	hsa-miR-1225-3p	hsa-miR-1224-3p	hsa-miR-1200	hsa-miR-1197
hsa_circ_0031017	hsa-miR-885-3p	hsa-miR-662	hsa-miR-659	hsa-miR-640	hsa-miR-636	hsa-miR-634	hsa-miR-629	hsa-miR-619	hsa-miR-607	hsa-miR-600	hsa-miR-593	hsa-miR-587	hsa-miR-566	hsa-miR-558	hsa-miR-516b	hsa-miR-515-5p	hsa-miR-513a-3p	hsa-miR-494	hsa-miR-490-5p	hsa-miR-433	hsa-miR-375	hsa-miR-338-3p	hsa-miR-337-3p	hsa-miR-330-5p	hsa-miR-326	hsa-miR-217	hsa-miR-194	hsa-miR-191	hsa-miR-153	hsa-miR-142-5p	hsa-miR-1324	hsa-miR-1299	hsa-miR-1298	hsa-miR-1261	hsa-miR-1250	hsa-miR-1248	hsa-miR-1236	hsa-miR-1228	hsa-miR-1205	hsa-miR-1203	hsa-miR-1184	hsa-miR-1179
hsa_circ_0034093	hsa-miR-654-3p	hsa-miR-1227
hsa_circ_0035381	hsa-miR-921	hsa-miR-888	hsa-miR-665	hsa-miR-659	hsa-miR-654-3p	hsa-miR-646	hsa-miR-607	hsa-miR-589	hsa-miR-587	hsa-miR-582-3p	hsa-miR-578	hsa-miR-555	hsa-miR-548l	hsa-miR-526b	hsa-miR-520h		hsa-miR-520g	hsa-miR-513a-3p	hsa-miR-503	hsa-miR-496	hsa-miR-495	hsa-miR-490-5p	hsa-miR-411	hsa-miR-186	hsa-miR-1825	hsa-miR-1276	hsa-miR-1261	hsa-miR-1243	hsa-miR-1227	hsa-miR-1208	hsa-miR-1206	hsa-miR-1205	hsa-miR-1184
hsa_circ_0037516	hsa-miR-887	hsa-miR-671-5p	hsa-miR-644	hsa-miR-622	hsa-miR-593	hsa-miR-486-3p	hsa-miR-339-3p	hsa-miR-330-5p	hsa-miR-326	hsa-miR-1299	hsa-miR-127-5p	hsa-miR-1248	hsa-miR-1243
hsa_circ_0038011	hsa-miR-548c-3p	hsa-miR-532-3p	hsa-miR-519e	hsa-miR-515-3p	hsa-miR-1294
hsa_circ_0055440	hsa-miR-569	hsa-miR-548k	hsa-miR-520h		hsa-miR-520g	hsa-miR-488	hsa-miR-338-3p	hsa-miR-198	hsa-miR-1324
hsa_circ_0066596	hsa-miR-942	hsa-miR-873	hsa-miR-653	hsa-miR-609	hsa-miR-605	hsa-miR-578	hsa-miR-558	hsa-miR-548g	hsa-miR-513a-3p	hsa-miR-502-5p	hsa-miR-494	hsa-miR-432	hsa-miR-409-3p	hsa-miR-375	hsa-miR-338-3p	hsa-miR-217	hsa-miR-203	hsa-miR-187	hsa-miR-1299	hsa-miR-1289	hsa-miR-1286	hsa-miR-1248	hsa-miR-1236	hsa-miR-1231	hsa-miR-1228	hsa-miR-1225-5p	hsa-miR-1208	hsa-miR-1206
hsa_circ_0066869	hsa-miR-887	hsa-miR-885-5p	hsa-miR-873	hsa-miR-7	hsa-miR-665	hsa-miR-622	hsa-miR-615-5p	hsa-miR-610	hsa-miR-569	hsa-miR-549	hsa-miR-527	hsa-miR-518a-5p	hsa-miR-508-3p	hsa-miR-492	hsa-miR-409-3p	hsa-miR-296-5p	hsa-miR-217	hsa-miR-198	hsa-miR-1825	hsa-miR-182	hsa-miR-145	hsa-miR-136	hsa-miR-1305	hsa-miR-1296	hsa-miR-1276	hsa-miR-1273	hsa-miR-1227	hsa-miR-1208
hsa_circ_0075503	hsa-miR-936	hsa-miR-648	hsa-miR-624	hsa-miR-580	hsa-miR-574-5p	hsa-miR-570	hsa-miR-548b-3p	hsa-miR-545	hsa-miR-492	hsa-miR-486-3p	hsa-miR-451	hsa-miR-383	hsa-miR-377	hsa-miR-331-5p	hsa-miR-324-5p	hsa-miR-145	hsa-miR-1272	hsa-miR-1227	hsa-miR-1184
hsa_circ_0079385	hsa-miR-935	hsa-miR-885-3p	hsa-miR-553	hsa-miR-197	hsa-miR-1277	hsa-miR-1273	hsa-miR-1264	hsa-miR-1178
hsa_circ_0091761	hsa-miR-940	hsa-miR-938	hsa-miR-874	hsa-miR-873	hsa-miR-766	hsa-miR-671-5p	hsa-miR-657	hsa-miR-646	hsa-miR-636	hsa-miR-625	hsa-miR-620	hsa-miR-578	hsa-miR-574-5p	hsa-miR-570	hsa-miR-558	hsa-miR-556-5p	hsa-miR-549	hsa-miR-545	hsa-miR-520f	hsa-miR-432	hsa-miR-421	hsa-miR-338-3p	hsa-miR-335	hsa-miR-331-3p	hsa-miR-217	hsa-miR-1280	hsa-miR-1278	hsa-miR-1270	hsa-miR-1251	hsa-miR-1248	hsa-miR-1243	hsa-miR-1236	hsa-miR-1227	hsa-miR-1205	hsa-miR-1184	hsa-miR-1179
down
Alias
hsa_circ_0000437	hsa-miR-659	hsa-miR-635	hsa-miR-626	hsa-miR-502-5p	hsa-miR-1322
hsa_circ_0000467	hsa-miR-888	hsa-miR-769-3p	hsa-miR-651	hsa-miR-622	hsa-miR-579	hsa-miR-576-5p	hsa-miR-569	hsa-miR-549	hsa-miR-520h	hsa-miR-520g	hsa-miR-508-3p	hsa-miR-450b-3p	hsa-miR-383	hsa-miR-382	hsa-miR-330-5p	hsa-miR-326	hsa-miR-1324	hsa-miR-1278	hsa-miR-1245	hsa-miR-1238	hsa-miR-1236
hsa_circ_0000524	hsa-miR-876-3p	hsa-miR-520h	hsa-miR-520g	hsa-miR-338-3p	hsa-miR-1208	hsa-miR-1178
hsa_circ_0001112	hsa-miR-653	hsa-miR-548l	hsa-miR-548k	hsa-miR-548g	hsa-miR-324-5p	hsa-miR-182	hsa-miR-1263	hsa-miR-1249	hsa-miR-1243
hsa_circ_0001147	hsa-miR-935	hsa-miR-662	hsa-miR-653	hsa-miR-623	hsa-miR-610	hsa-miR-605	hsa-miR-564	hsa-miR-502-5p	hsa-miR-384	hsa-miR-369-5p	hsa-miR-338-3p	hsa-miR-1287	hsa-miR-1238	hsa-miR-1236	hsa-miR-1233	hsa-miR-1225-3p	hsa-miR-1208	hsa-miR-1184	hsa-miR-1183
hsa_circ_0001811	hsa-miR-767-3p	hsa-miR-661	hsa-miR-654-3p	hsa-miR-589	hsa-miR-582-3p	hsa-miR-543	hsa-miR-512-5p	hsa-miR-508-3p	hsa-miR-382	hsa-miR-370	hsa-miR-346	hsa-miR-330-3p	hsa-miR-323-3p	hsa-miR-182	hsa-miR-1248	hsa-miR-1178
hsa_circ_0004636	hsa-miR-606	hsa-miR-589	hsa-miR-581	hsa-miR-578	hsa-miR-558	hsa-miR-557	hsa-miR-548c-3p	hsa-miR-507	hsa-miR-498	hsa-miR-1279	hsa-miR-1248
hsa_circ_0005735	hsa-miR-635	hsa-miR-335	hsa-miR-151-3p	hsa-miR-1238
hsa_circ_0006577	hsa-miR-940	hsa-miR-891b	hsa-miR-885-3p	hsa-miR-767-5p	hsa-miR-758	hsa-miR-668	hsa-miR-665	hsa-miR-659	hsa-miR-644	hsa-miR-637	hsa-miR-607	hsa-miR-598	hsa-miR-555	hsa-miR-520h	hsa-miR-520g	hsa-miR-496	hsa-miR-486-3p	hsa-miR-382	hsa-miR-335	hsa-miR-331-3p	hsa-miR-198	hsa-miR-1206	hsa-miR-1204
hsa_circ_0007302	hsa-miR-892b	hsa-miR-661	hsa-miR-637	hsa-miR-633	hsa-miR-629	hsa-miR-625	hsa-miR-581	hsa-miR-578	hsa-miR-513a-3p	hsa-miR-502-5p	hsa-miR-421	hsa-miR-203	hsa-miR-1324	hsa-miR-1305	hsa-miR-1252	hsa-miR-1248
hsa_circ_0007334	hsa-miR-647	hsa-miR-621	hsa-miR-604	hsa-miR-577	hsa-miR-571	hsa-miR-548p	hsa-miR-515-5p	hsa-miR-433	hsa-miR-330-3p	hsa-miR-144	hsa-miR-1322	hsa-miR-1283	hsa-miR-1276	hsa-miR-1272
hsa_circ_0007444	hsa-miR-885-3p	hsa-miR-654-3p	hsa-miR-621	hsa-miR-619	hsa-miR-600	hsa-miR-586	hsa-miR-581	hsa-miR-570	hsa-miR-548p	hsa-miR-516a-5p	hsa-miR-494	hsa-miR-224	hsa-miR-223	hsa-miR-188-3p	hsa-miR-1305	hsa-miR-1283	hsa-miR-1265	hsa-miR-1243	hsa-miR-1200
hsa_circ_0008618	hsa-miR-661	hsa-miR-643	hsa-miR-635	hsa-miR-606	hsa-miR-589	hsa-miR-581	hsa-miR-578	hsa-miR-558	hsa-miR-557	hsa-miR-548m	hsa-miR-548c-3p	hsa-miR-507	hsa-miR-498	hsa-miR-331-5p	hsa-miR-1279	hsa-miR-1248
hsa_circ_0023936	hsa-miR-891b	hsa-miR-758	hsa-miR-659	hsa-miR-651	hsa-miR-607	hsa-miR-606	hsa-miR-587	hsa-miR-579	hsa-miR-578	hsa-miR-576-3p	hsa-miR-571	hsa-miR-556-3p	hsa-miR-548g	hsa-miR-543	hsa-miR-526b	hsa-miR-502-5p	hsa-miR-488	hsa-miR-346	hsa-miR-324-5p	hsa-miR-1304	hsa-miR-127-5p	hsa-miR-1272	hsa-miR-1263	hsa-miR-1258	hsa-miR-1248	hsa-miR-1244	hsa-miR-1236	hsa-miR-1231	hsa-miR-1206
hsa_circ_0024604	hsa-miR-615-5p	hsa-miR-1304
hsa_circ_0030720	hsa-miR-944	hsa-miR-940	hsa-miR-873	hsa-miR-634	hsa-miR-607	hsa-miR-587	hsa-miR-566	hsa-miR-548p	hsa-miR-548l	hsa-miR-545	hsa-miR-526b	hsa-miR-485-3p	hsa-miR-217	hsa-miR-1827	hsa-miR-153	hsa-miR-1299	hsa-miR-1276
hsa_circ_0030722	hsa-miR-944	hsa-miR-873	hsa-miR-607	hsa-miR-587	hsa-miR-548p	hsa-miR-548l	hsa-miR-545	hsa-miR-217	hsa-miR-153
hsa_circ_0040730	hsa-miR-942	hsa-miR-940	hsa-miR-885-3p	hsa-miR-876-3p	hsa-miR-873	hsa-miR-767-3p	hsa-miR-766	hsa-miR-663b	hsa-miR-661	hsa-miR-659	hsa-miR-658	hsa-miR-657	hsa-miR-652	hsa-miR-646	hsa-miR-639	hsa-miR-637	hsa-miR-635	hsa-miR-625	hsa-miR-620	hsa-miR-615-5p	hsa-miR-609	hsa-miR-602	hsa-miR-576-3p	hsa-miR-566	hsa-miR-564	hsa-miR-558	hsa-miR-520h	hsa-miR-520g	hsa-miR-516a-5p	hsa-miR-515-5p	hsa-miR-486-3p	hsa-miR-370	hsa-miR-361-3p	hsa-miR-338-3p	hsa-miR-330-5p	hsa-miR-326	hsa-miR-324-5p	hsa-miR-198	hsa-miR-197	hsa-miR-184	hsa-miR-1827	hsa-miR-149	hsa-miR-1324	hsa-miR-1296	hsa-miR-1287	hsa-miR-1286	hsa-miR-1270	hsa-miR-1253	hsa-miR-1248
hsa_circ_0055943	hsa-miR-935	hsa-miR-665	hsa-miR-663b	hsa-miR-620	hsa-miR-593	hsa-miR-555	hsa-miR-431	hsa-miR-223	hsa-miR-1825	hsa-miR-136	hsa-miR-1304	hsa-miR-1282	hsa-miR-1281	hsa-miR-1270	hsa-miR-1236	hsa-miR-1204
hsa_circ_0061274	hsa-miR-924	hsa-miR-653	hsa-miR-648	hsa-miR-595	hsa-miR-580	hsa-miR-562	hsa-miR-515-5p	hsa-miR-1253	hsa-miR-1203
hsa_circ_0071106	hsa-miR-924	hsa-miR-890	hsa-miR-888	hsa-miR-769-3p	hsa-miR-767-3p	hsa-miR-653	hsa-miR-646	hsa-miR-643	hsa-miR-638	hsa-miR-630	hsa-miR-607	hsa-miR-593	hsa-miR-578	hsa-miR-556-5p	hsa-miR-548g	hsa-miR-450b-3p	hsa-miR-433	hsa-miR-432	hsa-miR-409-3p	hsa-miR-375	hsa-miR-331-3p	hsa-miR-31	hsa-miR-182	hsa-miR-151-3p	hsa-miR-142-3p	hsa-miR-1290	hsa-miR-1289	hsa-miR-1282	hsa-miR-1264	hsa-miR-1263	hsa-miR-1261	hsa-miR-1245	hsa-miR-1236	hsa-miR-1206	hsa-miR-1184
hsa_circ_0001380	hsa-miR-887	hsa-miR-651	hsa-miR-622	hsa-miR-607	hsa-miR-605	hsa-miR-586	hsa-miR-578	hsa-miR-486-3p	hsa-miR-370	hsa-miR-330-3p	hsa-miR-136	hsa-miR-1304
hsa_circ_0002360	hsa-miR-933	hsa-miR-758	hsa-miR-629	hsa-miR-585	hsa-miR-145	hsa-miR-127-5p	hsa-miR-1273
hsa_circ_0004771	hsa-miR-924	hsa-miR-653	hsa-miR-648	hsa-miR-595	hsa-miR-589	hsa-miR-580	hsa-miR-562	hsa-miR-532-3p	hsa-miR-515-5p	hsa-miR-149	hsa-miR-1253	hsa-miR-1203	hsa-miR-1200
hsa_circ_0015677	hsa-miR-944	hsa-miR-892a	hsa-miR-876-3p	hsa-miR-769-3p	hsa-miR-7	hsa-miR-657	hsa-miR-654-3p	hsa-miR-649	hsa-miR-624	hsa-miR-618	hsa-miR-609	hsa-miR-607	hsa-miR-599	hsa-miR-595	hsa-miR-589	hsa-miR-587	hsa-miR-580	hsa-miR-579	hsa-miR-578	hsa-miR-577	hsa-miR-576-5p	hsa-miR-570	hsa-miR-568	hsa-miR-526b	hsa-miR-498	hsa-miR-495	hsa-miR-485-3p	hsa-miR-450b-3p	hsa-miR-431	hsa-miR-411	hsa-miR-409-3p	hsa-miR-383	hsa-miR-382	hsa-miR-377	hsa-miR-370	hsa-miR-215	hsa-miR-203	hsa-miR-198	hsa-miR-194	hsa-miR-192	hsa-miR-153	hsa-miR-136	hsa-miR-1322	hsa-miR-1305	hsa-miR-1295	hsa-miR-1287	hsa-miR-1278	hsa-miR-1252	hsa-miR-1251
hsa_circ_0061276	hsa-miR-589	hsa-miR-532-3p	hsa-miR-149	hsa-miR-1200
hsa_circ_0068655	hsa-miR-936	hsa-miR-644	hsa-miR-582-3p	hsa-miR-498	hsa-miR-486-3p	hsa-miR-384	hsa-miR-370	hsa-miR-1304
hsa_circ_0071196	hsa-miR-581	hsa-miR-578	hsa-miR-558	hsa-miR-557	hsa-miR-548c-3p	hsa-miR-507	hsa-miR-498	hsa-miR-1279	hsa-miR-1248
[truncated: 44 more columns]
