# Supplementary material for: Construction and Bioinformatics Analysis of circRNA-miRNA-mRNA Network in Acute Myocardial Infarction
Source: Front Genet. 2022 Mar 29;13:854993. doi: 10.3389/fgene.2022.854993 (PMC9002054; doi:10.3389/fgene.2022.854993)
Supplement: Supplementary file 6 [file Table4.xlsx]

## Sheet: Supplementary Table S4 Dysregul
	probe_id	logFC	AveExpr	t	P.Value	adj.P.Val	B	Symbol	Entrez_Gene_ID	change
47	ILMN_1651354	0.611779	6.49876	4.14566	0.000887799	0.0318583	-0.579734	SPP1	6696	Up mRNA
56	ILMN_1651385	0.907948	9.33752	4.40862	0.000525088	0.0229212	-0.0721344	MFN2	9927	Up mRNA
85	ILMN_1651496	0.956427	9.58048	3.99396	0.001205	0.038253	-0.874613	HIST1H2BD	3017	Up mRNA
122	ILMN_1651628	0.767553	8.28245	4.67068	0.000313172	0.0167953	0.427769	EXOC6	54536	Up mRNA
174	ILMN_1651826	0.957903	13.4574	4.92403	0.000191375	0.0124568	0.904137	BASP1	10409	Up mRNA
251	ILMN_1652198	0.67237	9.12855	4.42993	0.000503349	0.0225139	-0.0312442	CCM2	83605	Up mRNA
328	ILMN_1652490	1.69051	8.51253	10.3698	3.55e-08	0.00021214	8.9206	MANSC1	54682	Up mRNA
350	ILMN_1652631	0.647111	13.6189	6.93096	5.2e-06	0.00165145	4.36223	C9orf19	152007	Up mRNA
363	ILMN_1652680	1.33015	9.71789	4.59746	0.000361562	0.0185156	0.288776	LOC652616	652616	Up mRNA
513	ILMN_1653292	0.900312	11.5979	5.04084	0.000152887	0.0108474	1.12121	PFKFB4	5210	Up mRNA
652	ILMN_1653871	1.53083	10.7635	6.72148	7.38e-06	0.00200747	4.02979	PBEF1	10135	Up mRNA
713	ILMN_1654268	1.45005	8.80121	7.02336	4.46e-06	0.00156609	4.50671	HMGB2	3148	Up mRNA
782	ILMN_1654560	0.862107	10.453	6.3998	1.28e-05	0.00264591	3.50608	LOC649986	649986	Up mRNA
1022	ILMN_1655702	1.22565	8.89042	5.68336	4.59e-05	0.00540864	2.28253	ABHD5	51099	Up mRNA
1096	ILMN_1656042	1.18123	8.89829	4.42413	0.000509175	0.0225697	-0.0423738	KIAA0319L	79932	Up mRNA
1170	ILMN_1656327	0.620513	6.63802	4.43514	0.000498177	0.0223375	-0.0212557	GLT1D1	144423	Up mRNA
1172	ILMN_1656335	0.687329	7.9821	5.90185	3.08e-05	0.00428268	2.66393	RIT1	6016	Up mRNA
1212	ILMN_1656482	0.959045	9.69683	6.08198	2.23e-05	0.00355394	2.97295	OSBPL2	9885	Up mRNA
1311	ILMN_1656900	1.00784	9.07227	5.24293	0.000104089	0.00842433	1.4926	LOC648394	648394	Up mRNA
1323	ILMN_1656934	1.09127	9.79435	4.04882	0.00107877	0.0357502	-0.767841	REPS2	9185	Up mRNA
1363	ILMN_1657129	0.941818	10.147	5.78056	3.84e-05	0.00487964	2.45307	SCAP2	8935	Up mRNA
1413	ILMN_1657395	0.742621	9.05345	5.24747	0.0001032	0.00838016	1.50088	HMGCR	3156	Up mRNA
1428	ILMN_1657455	1.27925	8.06865	6.30207	1.52e-05	0.00286877	3.3438	CEACAM4	1089	Up mRNA
1459	ILMN_1657624	0.913057	9.18	4.29935	0.000652674	0.0262376	-0.282441	NSFL1C	55968	Up mRNA
1524	ILMN_1657892	0.9785	10.5649	5.84863	3.4e-05	0.00455235	2.57168	TLR8	51311	Up mRNA
1539	ILMN_1657977	0.998699	11.0256	6.20359	1.8e-05	0.00319859	3.17877	MSRB2	22921	Up mRNA
1635	ILMN_1658383	1.06939	9.6257	5.53483	6.03e-05	0.00632388	2.01922	LOC652878	652878	Up mRNA
1721	ILMN_1658706	1.12239	7.35296	4.99348	0.000167424	0.011492	1.0334	ST6GALNAC2	10610	Up mRNA
1738	ILMN_1658798	1.06213	8.00862	4.18824	0.000815089	0.0300899	-0.497194	EGFL5	1955	Up mRNA
1772	ILMN_1658928	0.640874	8.27284	4.07719	0.00101884	0.0346017	-0.712674	GNB2	2783	Up mRNA
1803	ILMN_1659047	1.00306	11.0508	4.41602	0.000517433	0.0227703	-0.0579319	HIST2H2AA3	8337	Up mRNA
1881	ILMN_1659463	1.0049	10.1885	5.80444	3.68e-05	0.00477906	2.49476	APAF1	317	Up mRNA
1901	ILMN_1659544	1.26944	10.3516	6.91259	5.36e-06	0.00165145	4.33335	STX3A	6809	Up mRNA
1935	ILMN_1659753	0.891381	9.74282	5.2858	9.6e-05	0.00814062	1.57069	LAMP2	3920	Up mRNA
1976	ILMN_1659936	0.833206	11.1344	6.26346	1.62e-05	0.00303392	3.27927	PPP1R15A	23645	Up mRNA
2256	ILMN_1661196	1.08264	9.75905	8.20967	6.92e-07	0.000584823	6.2476	CSF2RA	1438	Up mRNA
2316	ILMN_1661461	1.17288	7.00514	4.43002	0.00050326	0.0225139	-0.0310725	LOC283547	283547	Up mRNA
2331	ILMN_1661516	0.808486	7.22775	4.96957	0.000175301	0.0117973	0.988962	POLR2J2	246721	Up mRNA
2374	ILMN_1661695	1.43197	8.95198	8.24354	6.58e-07	0.000584823	6.29428	IRAK3	11213	Up mRNA
2529	ILMN_1662524	1.13709	10.9073	4.2096	0.000780945	0.02919	-0.45585	IL8RA	3577	Up mRNA
2562	ILMN_1662741	0.933331	10.1023	3.81566	0.00172875	0.0475359	-1.22244	EDG4	9170	Up mRNA
2585	ILMN_1662846	0.977712	7.41376	3.84121	0.00164145	0.0460918	-1.17254	GPR160	26996	Up mRNA
2641	ILMN_1663099	0.857755	7.24961	5.75716	4.01e-05	0.00497787	2.41214	UBE2B	7320	Up mRNA
2702	ILMN_1663422	1.08028	10.2446	4.28421	0.000672689	0.0267411	-0.31164	Rgr	266747	Up mRNA
2706	ILMN_1663437	0.885465	7.19354	5.07465	0.000143313	0.0104234	1.1837	EFCBP2	54550	Up mRNA
2743	ILMN_1663618	0.793918	9.59523	6.38023	1.32e-05	0.00270289	3.4737	STAT3	6774	Up mRNA
2791	ILMN_1663916	0.771605	12.2672	4.64482	0.000329453	0.0174196	0.378742	ARHGAP9	64333	Up mRNA
2941	ILMN_1664608	0.76377	8.43009	5.20667	0.000111481	0.00881784	1.42635	INPP5A	3632	Up mRNA
2949	ILMN_1664644	0.902657	9.34412	4.12081	0.000933257	0.0329326	-0.627958	ATG16L2	89849	Up mRNA
2957	ILMN_1664698	0.666323	8.23748	5.09664	0.00013742	0.0101923	1.22427	UNC119	9094	Up mRNA
3058	ILMN_1665217	0.967081	8.87018	4.5464	0.000399804	0.0197887	0.191519	C3orf34	84984	Up mRNA
3092	ILMN_1665384	0.848869	9.26767	4.35763	0.000581102	0.0243429	-0.170148	SH3BP5L	80851	Up mRNA
3178	ILMN_1665859	1.01779	9.48847	4.66064	0.000319395	0.0170354	0.408737	RAB27A	5873	Up mRNA
3185	ILMN_1665877	1.05687	12.8464	5.20193	0.000112486	0.0088686	1.41768	RNF149	284996	Up mRNA
3200	ILMN_1665964	1.20431	9.56437	10.1957	4.43e-08	0.00021214	8.72656	GAB2	9846	Up mRNA
3302	ILMN_1666494	0.610795	7.80264	8.30978	5.96e-07	0.000565392	6.38511	CRK	1398	Up mRNA
3442	ILMN_1667199	0.665302	9.1275	4.55383	0.000393992	0.0196404	0.205685	SQRDL	58472	Up mRNA
3447	ILMN_1667222	0.751439	9.85897	3.84411	0.00163182	0.0459944	-1.16688	MTX1	4580	Up mRNA
3458	ILMN_1667260	0.712491	10.9372	4.24312	0.000730263	0.0280622	-0.39101	MAPK3	5595	Up mRNA
3471	ILMN_1667319	0.983198	8.81388	4.15132	0.000877761	0.031661	-0.568751	LPPR2	64748	Up mRNA
3480	ILMN_1667371	0.996165	11.2217	7.1719	3.5e-06	0.00141056	4.73624	SLA	6503	Up mRNA
3500	ILMN_1667460	0.831896	8.18382	5.65684	4.82e-05	0.00554256	2.23574	SULF2	55959	Up mRNA
3514	ILMN_1667561	1.34803	8.06282	5.07523	0.000143153	0.0104234	1.18478	IFRD1	3475	Up mRNA
3585	ILMN_1667994	0.710211	8.97971	6.23114	1.72e-05	0.00313868	3.22508	AMD1	262	Up mRNA
3630	ILMN_1668270	1.03989	11.195	4.94746	0.000182921	0.0121127	0.947823	ZDHHC18	84243	Up mRNA
3726	ILMN_1668743	0.630789	9.41421	5.8039	3.68e-05	0.00477906	2.49382	MGC7036	196383	Up mRNA
3844	ILMN_1669376	0.674701	8.50076	5.80539	3.67e-05	0.00477906	2.49641	FLJ11259	55332	Up mRNA
3877	ILMN_1669502	0.924348	9.36895	3.98975	0.00121527	0.0383954	-0.882799	E2F3	1871	Up mRNA
3883	ILMN_1669523	1.63808	9.36675	7.69442	1.52e-06	0.000882671	5.51712	FOS	2353	Up mRNA
3973	ILMN_1669888	1.15323	8.04535	8.3143	5.92e-07	0.000565392	6.39129	CSTA	1475	Up mRNA
4017	ILMN_1670130	0.752499	10.6298	3.93346	0.00136171	0.0411743	-0.992513	ARID3A	1820	Up mRNA
4044	ILMN_1670272	0.804721	10.065	3.91137	0.00142394	0.042268	-1.03559	LRP10	26020	Up mRNA
4050	ILMN_1670302	0.876523	10.6911	4.05614	0.00106297	0.0354588	-0.753601	HK3	3101	Up mRNA
4180	ILMN_1670926	1.01378	12.0351	8.96778	2.3e-07	0.000411524	7.2544	GALNAC4S-6ST	51363	Up mRNA
4411	ILMN_1672114	0.695009	8.06996	3.89612	0.00146859	0.0430718	-1.06534	TNFRSF10C	8794	Up mRNA
4492	ILMN_1672589	0.639356	10.1188	3.77649	0.00187182	0.0494589	-1.29897	SEMA4B	10509	Up mRNA
4574	ILMN_1673111	0.904574	11.4455	6.1544	1.97e-05	0.0033201	3.09579	TSEN34	79042	Up mRNA
4627	ILMN_1673370	0.624516	7.61057	4.86396	0.000214937	0.0132948	0.791858	FBXL5	26234	Up mRNA
4661	ILMN_1673586	0.788217	7.72158	4.79745	0.00024454	0.0144134	0.667059	SLC6A6	6533	Up mRNA
4753	ILMN_1674034	0.769146	9.85484	4.32588	0.000619031	0.0254084	-0.231281	H2AFY	9555	Up mRNA
4826	ILMN_1674394	1.07553	9.90095	6.96762	4.89e-06	0.00161266	4.41971	C20orf3	57136	Up mRNA
4828	ILMN_1674402	1.04985	11.795	3.84189	0.00163918	0.0460545	-1.17121	TMEM71	137835	Up mRNA
4900	ILMN_1674789	0.956657	8.06685	5.14625	0.000125027	0.00959393	1.31559	LOC651738	651738	Up mRNA
4923	ILMN_1674926	1.0712	7.48963	4.94878	0.000182457	0.0121127	0.950275	C19orf35	374872	Up mRNA
4956	ILMN_1675117	0.867361	8.40608	7.07811	4.08e-06	0.0015281	4.59171	DHRS8	51170	Up mRNA
4982	ILMN_1675258	1.47161	9.21937	3.94974	0.00131759	0.0403151	-0.960762	LOC441268	441268	Up mRNA
5182	ILMN_1676358	0.687905	12.0251	4.95764	0.00017937	0.0119587	0.966775	RALB	5899	Up mRNA
5208	ILMN_1676480	1.17969	7.6125	5.50702	6.35e-05	0.00640119	1.96958	LOC654053	654053	Up mRNA
5211	ILMN_1676515	0.70449	11.5539	4.45752	0.000476567	0.0218795	0.0216357	IMPDH1	3614	Up mRNA
5280	ILMN_1676891	0.676871	10.2523	5.44282	7.15e-05	0.00681832	1.85452	CDC2L6	23097	Up mRNA
5282	ILMN_1676895	1.68115	8.02124	8.9217	2.46e-07	0.000411524	7.19543	LOC653117	653117	Up mRNA
5387	ILMN_1677511	0.725105	7.07599	4.7205	0.000284096	0.0158093	0.522028	PTGS2	5743	Up mRNA
5433	ILMN_1677768	0.61826	8.07144	3.80082	0.00178162	0.0482509	-1.25144	POR	5447	Up mRNA
5450	ILMN_1677843	1.02193	9.98745	5.14438	0.000125473	0.00961293	1.31215	RAB24	53917	Up mRNA
5505	ILMN_1678170	1.50996	11.4012	6.01113	2.54e-05	0.00376404	2.85199	MME	4311	Up mRNA
5562	ILMN_1678494	0.822711	8.25829	5.40537	7.67e-05	0.0071002	1.78714	ZNF438	220929	Up mRNA
5652	ILMN_1678939	1.03504	13.2232	9.86484	6.81e-08	0.00021214	8.34811	VNN2	8875	Up mRNA
5703	ILMN_1679195	0.710104	13.5667	6.91313	5.35e-06	0.00165145	4.33419	C20orf24	55969	Up mRNA
5715	ILMN_1679268	1.25602	10.1579	3.93161	0.00136682	0.0412752	-0.996129	PELI1	57162	Up mRNA
5728	ILMN_1679339	0.918428	8.47073	5.2315	0.000106362	0.00851201	1.47174	C3orf62	375341	Up mRNA
5745	ILMN_1679428	0.737239	10.8433	5.18533	0.000116082	0.00904974	1.38729	CHIC2	26511	Up mRNA
5906	ILMN_1680314	0.806804	11.5439	4.58946	0.000367293	0.0186719	0.273564	TXN	7295	Up mRNA
5928	ILMN_1680397	0.97367	13.0107	4.34483	0.000596103	0.0247588	-0.194791	IL8RB	3579	Up mRNA
6020	ILMN_1680937	0.756062	7.22332	5.35703	8.4e-05	0.00749195	1.69987	HIST1H2BC	8347	Up mRNA
6118	ILMN_1681520	0.884508	7.88577	4.52487	0.000417152	0.0203176	0.150432	DGAT2	84649	Up mRNA
6149	ILMN_1681683	0.808977	8.0832	3.96271	0.0012835	0.0397202	-0.935484	LOC650919	650919	Up mRNA
6212	ILMN_1682081	0.743667	9.37333	4.65633	0.000322099	0.0171235	0.400582	IBRDC3	127544	Up mRNA
6227	ILMN_1682165	0.847539	10.1149	8.89495	2.55e-07	0.000411524	7.16106	NT5C2	22978	Up mRNA
6268	ILMN_1682368	0.736746	9.08955	4.57317	0.000379261	0.0190619	0.242545	DKFZp434K1815	222229	Up mRNA
6398	ILMN_1683127	0.913294	9.31318	4.82332	0.000232558	0.0139258	0.715653	ZNF281	23528	Up mRNA
6401	ILMN_1683146	0.861936	9.85888	5.00965	0.000162307	0.0112197	1.06341	FTH1	2495	Up mRNA
6424	ILMN_1683250	0.753498	8.01786	4.0956	0.000981792	0.0339737	-0.676912	LOC440731	440731	Up mRNA
6622	ILMN_1684391	0.943131	10.3788	5.45704	6.97e-05	0.00673216	1.88005	PLOD1	5351	Up mRNA
6624	ILMN_1684402	0.704501	8.37598	4.86102	0.000216163	0.0133537	0.786357	STXBP5	134957	Up mRNA
6631	ILMN_1684440	0.585807	8.05567	3.91261	0.00142038	0.0422257	-1.03318	PXN	5829	Up mRNA
6661	ILMN_1684585	1.6121	9.97827	9.84854	6.95e-08	0.00021214	8.32914	ACSL1	2180	Up mRNA
6729	ILMN_1685009	0.898567	10.1467	5.03116	0.00015575	0.0109253	1.10327	ITGAM	3684	Up mRNA
6799	ILMN_1685415	0.606425	9.39986	4.93267	0.000188212	0.0122962	0.920254	HBP1	26959	Up mRNA
6815	ILMN_1685493	0.834849	6.80744	5.21739	0.000109241	0.00868582	1.44595	TMCC3	57458	Up mRNA
6879	ILMN_1685824	1.23555	10.6894	6.80963	6.36e-06	0.00179497	4.17051	B4GALT5	9334	Up mRNA
6968	ILMN_1686464	0.703136	7.05369	4.35276	0.000586768	0.0245381	-0.179529	SLCO4C1	353189	Up mRNA
7025	ILMN_1686862	0.996568	8.0834	4.68539	0.000304279	0.0166105	0.455636	HLX1	3142	Up mRNA
7219	ILMN_1687998	0.707551	7.33748	6.40194	1.27e-05	0.00264591	3.50961	LPGAT1	9926	Up mRNA
7249	ILMN_1688158	0.973612	9.1785	5.10339	0.00013566	0.0101078	1.23673	CYB5R4	51167	Up mRNA
7260	ILMN_1688231	1.13485	8.21759	4.67107	0.000312931	0.0167953	0.428515	TREM1	54210	Up mRNA
7389	ILMN_1689004	0.755731	6.88906	4.54396	0.000401726	0.0198436	0.186879	TNFRSF12A	51330	Up mRNA
7397	ILMN_1689046	0.997453	7.88135	5.29551	9.43e-05	0.00807055	1.58834	FLJ20273	54502	Up mRNA
7441	ILMN_1689257	0.608754	7.1706	3.98121	0.00123641	0.0387514	-0.899435	MAEA	10296	Up mRNA
7517	ILMN_1689829	0.622444	6.62781	5.45528	6.99e-05	0.00674087	1.87689	DNAH5	1767	Up mRNA
7519	ILMN_1689836	1.10225	11.3517	5.66303	4.76e-05	0.00551904	2.24667	C5AR1	728	Up mRNA
7557	ILMN_1690063	0.583091	8.78779	5.23328	0.000106005	0.00851201	1.47499	LOC651143	651143	Up mRNA
7567	ILMN_1690125	1.12374	9.62706	3.79712	0.00179504	0.048296	-1.25866	PDLIM7	9260	Up mRNA
7663	ILMN_1690625	0.956486	8.93995	4.70775	0.000291266	0.0160621	0.497918	SLC9A8	23315	Up mRNA
7746	ILMN_1691117	0.740579	9.68971	7.51948	2e-06	0.00101137	5.26024	DNTTIP1	116092	Up mRNA
7759	ILMN_1691180	0.913695	6.52177	4.36074	0.00057752	0.0242553	-0.164169	OTX1	5013	Up mRNA
7826	ILMN_1691508	1.12378	8.93952	5.88013	3.21e-05	0.0043972	2.62632	PLAUR	5329	Up mRNA
7840	ILMN_1691574	0.853404	7.6158	4.32092	0.000625189	0.0255751	-0.240851	LOC646064	646064	Up mRNA
8017	ILMN_1692742	0.851631	9.65789	4.04596	0.00108501	0.035846	-0.773403	DENND3	22898	Up mRNA
8018	ILMN_1692754	0.819222	12.3677	4.60838	0.000353884	0.0182564	0.309542	TMEM49	81671	Up mRNA
8022	ILMN_1692785	0.746299	8.80141	4.48703	0.000449532	0.0212914	0.0781204	KLHL21	9903	Up mRNA
8061	ILMN_1693014	0.822093	13.7367	8.22139	6.8e-07	0.000584823	6.26377	CEBPB	1051	Up mRNA
8324	ILMN_1694548	0.99778	6.83831	5.08988	0.000139204	0.0102622	1.21181	ANXA3	306	Up mRNA
8359	ILMN_1694810	1.52112	9.19517	5.5626	5.73e-05	0.00617066	2.06869	PANX2	56666	Up mRNA
8417	ILMN_1695157	1.85204	9.94184	4.44961	0.000484089	0.0221415	0.00648952	CA4	762	Up mRNA
8461	ILMN_1695435	0.822519	7.6957	4.39664	0.000537729	0.0231382	-0.0951401	LOC653610	653610	Up mRNA
8586	ILMN_1696187	1.39414	10.067	6.56877	9.57e-06	0.00232272	3.78317	PYGL	5836	Up mRNA
8592	ILMN_1696230	0.858148	7.59673	4.02751	0.00112612	0.0368352	-0.809295	LOC654052	654052	Up mRNA
8619	ILMN_1696394	0.889016	8.74836	4.51426	0.000425979	0.020523	0.130176	IL6R	3570	Up mRNA
8630	ILMN_1696466	1.53213	9.41432	4.45778	0.000476317	0.0218795	0.0221415	ROPN1L	83853	Up mRNA
8673	ILMN_1696704	0.686336	7.41857	5.61139	5.23e-05	0.00585956	2.15534	TLE4	7091	Up mRNA
8757	ILMN_1697309	1.19418	12.7212	4.44785	0.000485781	0.0221557	0.00311344	NCF1	4687	Up mRNA
8904	ILMN_1698225	0.633326	7.90943	5.32704	8.88e-05	0.00772798	1.64556	MYO5A	4644	Up mRNA
9011	ILMN_1698996	0.990668	8.81009	4.41201	0.00052157	0.0228467	-0.0656346	SLC19A1	6573	Up mRNA
9093	ILMN_1699496	0.594001	11.4763	4.894	0.000202801	0.0128204	0.84806	PHF21A	51317	Up mRNA
9100	ILMN_1699570	0.676387	11.1953	5.3906	7.89e-05	0.00716662	1.7605	TPD52L2	7165	Up mRNA
9110	ILMN_1699631	0.903084	9.66048	4.43931	0.00049408	0.0223052	-0.0132696	GATS	352954	Up mRNA
9114	ILMN_1699648	0.642963	7.17893	5.05398	0.000149091	0.0107135	1.1455	ZNF516	9658	Up mRNA
9138	ILMN_1699772	1.13662	9.64066	5.68169	4.6e-05	0.00540864	2.27958	RRAGD	58528	Up mRNA
9295	ILMN_1700855	0.890617	7.16075	7.97233	9.91e-07	0.000721655	5.9159	LOC642684	642684	Up mRNA
9303	ILMN_1700896	1.16301	7.68186	4.17723	0.000833299	0.0305311	-0.518539	SAP30	8819	Up mRNA
9337	ILMN_1701134	0.998016	10.4765	4.60121	0.000358905	0.0184128	0.295912	PTEN	5728	Up mRNA
9370	ILMN_1701402	1.05085	7.12775	6.03601	2.43e-05	0.00367576	2.89455	IKIP	121457	Up mRNA
9371	ILMN_1701403	1.23041	8.06155	6.10037	2.16e-05	0.00354637	3.00421	HIP1	3092	Up mRNA
9439	ILMN_1701837	0.974637	7.22466	6.59611	9.13e-06	0.00227335	3.82758	KLHL2	11275	Up mRNA
9441	ILMN_1701854	0.623407	8.80363	4.66652	0.000315731	0.016914	0.419898	GNG5	2787	Up mRNA
9505	ILMN_1702229	1.21688	8.42799	4.00035	0.00118956	0.0380496	-0.86217	CECR6	27439	Up mRNA
9533	ILMN_1702396	0.629672	11.7809	5.28441	9.63e-05	0.00814062	1.56815	PACSIN2	11252	Up mRNA
9588	ILMN_1702759	0.789063	9.26311	4.79358	0.00024639	0.0144801	0.659769	TXNDC13	56255	Up mRNA
9613	ILMN_1702842	0.979497	7.05692	8.65489	3.6e-07	0.000474741	6.8484	VNN3	55350	Up mRNA
9641	ILMN_1703074	1.19398	9.33426	6.36169	1.37e-05	0.00271537	3.44297	CPD	1362	Up mRNA
9804	ILMN_1704139	0.682233	7.13204	4.12545	0.000924579	0.0327385	-0.618938	DHRSX	207063	Up mRNA
9887	ILMN_1704730	1.1076	11.3901	4.9951	0.000166904	0.0114724	1.03642	C1QR1	22918	Up mRNA
9907	ILMN_1704870	1.88653	10.3074	4.57608	0.000377097	0.0190118	0.248081	PGLYRP1	8993	Up mRNA
9929	ILMN_1705064	0.813357	12.1228	6.87455	5.71e-06	0.0016593	4.27336	NDEL1	81565	Up mRNA
9936	ILMN_1705114	0.828748	10.4089	3.77754	0.00186783	0.0494068	-1.29692	NUMB	8650	Up mRNA
9940	ILMN_1705144	0.645879	11.6899	3.95729	0.00129764	0.0399652	-0.946049	ULK1	8408	Up mRNA
9964	ILMN_1705297	0.871909	7.14193	4.97465	0.000173595	0.011734	0.998412	MYBPH	4608	Up mRNA
10095	ILMN_1706217	1.30488	9.16674	7.56007	1.88e-06	0.000986365	5.32025	TLR4	7099	Up mRNA
10108	ILMN_1706304	0.643193	8.0915	5.3548	8.43e-05	0.0075097	1.69583	EIF2C4	192670	Up mRNA
10112	ILMN_1706342	0.90681	10.6591	7.11608	3.83e-06	0.00149562	4.65038	FLJ31413	155061	Up mRNA
10244	ILMN_1707286	1.14214	12.3204	7.06511	4.16e-06	0.0015281	4.57157	FLJ22662	79887	Up mRNA
10250	ILMN_1707312	1.17912	8.19667	7.69156	1.53e-06	0.000882671	5.51295	NFIL3	4783	Up mRNA
10405	ILMN_1708348	0.628499	10.401	4.28873	0.000666647	0.0266239	-0.302918	ADAM8	101	Up mRNA
10421	ILMN_1708486	0.759676	8.43065	5.21318	0.000110114	0.00872387	1.43826	CNN2	1265	Up mRNA
10541	ILMN_1709233	1.00359	8.31459	3.97079	0.00126271	0.0392762	-0.919738	F5	2153	Up mRNA
10601	ILMN_1709683	0.808313	12.5521	6.50682	1.06e-05	0.00244885	3.68209	RASSF2	9770	Up mRNA
10702	ILMN_1710514	1.01256	9.43569	6.05113	2.36e-05	0.00364934	2.92037	BCL3	602	Up mRNA
10772	ILMN_1711030	1.06392	7.30639	4.80868	0.000239261	0.0141849	0.688169	OPLAH	26873	Up mRNA
10949	ILMN_1712236	0.591172	6.88371	5.20076	0.000112736	0.00887393	1.41554	PPP1R3B	79660	Up mRNA
10969	ILMN_1712389	0.62874	13.2699	5.71007	4.37e-05	0.00523287	2.32952	CKLF	51192	Up mRNA
11070	ILMN_1712999	1.67874	8.59345	10.2928	3.92e-08	0.00021214	8.8352	LOC642103	642103	Up mRNA
11192	ILMN_1713934	0.697708	13.8962	4.73269	0.00027742	0.015562	0.545033	LITAF	9516	Up mRNA
11215	ILMN_1714083	0.960456	8.20287	9.59949	9.68e-08	0.000277851	8.03509	KLHL8	57563	Up mRNA
11218	ILMN_1714108	0.744054	9.93734	3.83021	0.00167847	0.0467666	-1.19402	TP53INP1	94241	Up mRNA
11255	ILMN_1714401	0.778864	10.9981	7.68753	1.54e-06	0.000882671	5.50708	SNX27	81609	Up mRNA
11290	ILMN_1714592	1.36922	11.0149	4.25608	0.000711584	0.0275396	-0.365969	CDA	978	Up mRNA
11348	ILMN_1715068	1.05456	13.3604	5.65516	4.83e-05	0.00554655	2.23278	AQP9	366	Up mRNA
11375	ILMN_1715273	0.680677	11.0513	5.16288	0.000121137	0.0093542	1.34612	PICALM	8301	Up mRNA
11442	ILMN_1715669	1.17802	7.89282	3.77775	0.00186704	0.0494068	-1.29651	TP53I11	9537	Up mRNA
11464	ILMN_1715809	0.882734	8.44102	3.96799	0.00126988	0.0394668	-0.925194	OGFRL1	79627	Up mRNA
11508	ILMN_1716105	1.23793	11.3319	6.15496	1.96e-05	0.0033201	3.09673	NALP12	91662	Up mRNA
11561	ILMN_1716465	1.16657	9.16972	6.16469	1.93e-05	0.0033201	3.11319	RBP7	116362	Up mRNA
11638	ILMN_1716983	1.20233	10.9908	8.52998	4.31e-07	0.000527663	6.68261	LILRA2	11027	Up mRNA
11716	ILMN_1717594	0.831855	7.79542	4.08939	0.00099412	0.0341677	-0.688959	DKFZp761E198	91056	Up mRNA
11920	ILMN_1718982	1.03534	9.38423	5.40404	7.69e-05	0.0071002	1.78475	VMD2	7439	Up mRNA
11980	ILMN_1719344	1.11637	10.3779	5.10402	0.000135497	0.0101078	1.2379	NRBF2	29982	Up mRNA
12017	ILMN_1719661	0.861211	14.1591	4.77228	0.000256813	0.0149112	0.619694	SEPX1	51734	Up mRNA
12059	ILMN_1719988	0.814676	7.02409	6.57285	9.5e-06	0.00231814	3.78979	HAL	3034	Up mRNA
12076	ILMN_1720158	0.630542	9.07944	4.25799	0.000708873	0.0274783	-0.362279	ETS2	2114	Up mRNA
12146	ILMN_1720708	0.686249	9.87672	5.09665	0.000137416	0.0101923	1.2243	CSNK1D	1453	Up mRNA
12199	ILMN_1721116	1.36172	9.95874	5.20389	0.000112069	0.00885004	1.42127	USP10	9100	Up mRNA
12200	ILMN_1721127	0.81271	7.26734	4.96048	0.000178395	0.0119263	0.972048	HIST1H3D	8351	Up mRNA
12235	ILMN_1721391	0.658997	13.039	4.98922	0.000168801	0.011554	1.02549	ATP6V0B	533	Up mRNA
12292	ILMN_1721762	1.17568	10.9113	4.40583	0.000528009	0.022987	-0.0774987	IL18RAP	8807	Up mRNA
12346	ILMN_1722218	1.10697	11.2335	4.17512	0.000836828	0.0306145	-0.522622	LENG4	79143	Up mRNA
12517	ILMN_1723436	0.842644	6.71006	5.35856	8.37e-05	0.00748417	1.70264	PFKFB2	5208	Up mRNA
12672	ILMN_1724544	0.914718	9.89011	4.79322	0.000246562	0.0144801	0.659095	PPP4R1	9989	Up mRNA
12704	ILMN_1724822	1.10782	9.70542	3.81939	0.00171571	0.0473595	-1.21515	LOC399744	399744	Up mRNA
12783	ILMN_1725471	0.776707	9.3715	4.75978	0.000263147	0.0151117	0.596127	GK	2710	Up mRNA
12887	ILMN_1726289	1.0224	10.2398	3.78524	0.00183887	0.0490931	-1.28188	C12orf35	55196	Up mRNA
12922	ILMN_1726545	1.27889	9.44019	3.87408	0.00153565	0.0440602	-1.10837	LILRA5	353514	Up mRNA
12971	ILMN_1726873	0.76635	8.09734	5.26851	9.92e-05	0.00823702	1.53923	TPCN2	219931	Up mRNA
13202	ILMN_1728478	1.06628	10.7549	5.47062	6.79e-05	0.00661659	1.90441	CXCL16	58191	Up mRNA
13234	ILMN_1728724	0.840736	10.1489	3.7997	0.00178568	0.0482675	-1.25363	IL17R	23765	Up mRNA
13284	ILMN_1729161	0.592671	10.6296	4.52604	0.000416187	0.0203079	0.152671	NOTCH1	4851	Up mRNA
13298	ILMN_1729217	0.594224	7.87226	4.27257	0.000688518	0.027011	-0.33412	C3orf40	131408	Up mRNA
13308	ILMN_1729294	0.9081	10.7629	11.8713	5.89e-09	0.00013182	10.4584	RNF130	55819	Up mRNA
13381	ILMN_1729915	1.05337	9.78993	5.57238	5.63e-05	0.00610059	2.08609	PILRA	29992	Up mRNA
13425	ILMN_1730303	0.739873	6.83781	5.2608	0.000100636	0.00828217	1.52517	KBTBD7	84078	Up mRNA
13474	ILMN_1730639	1.21341	8.02943	7.65805	1.61e-06	0.000903031	5.46408	SLC22A15	55356	Up mRNA
13513	ILMN_1730928	1.09719	8.35481	4.15758	0.000866811	0.0313588	-0.556626	CDK5R1	8851	Up mRNA
13535	ILMN_1731048	0.789268	7.7596	5.52802	6.11e-05	0.00634024	2.00708	TLR1	7096	Up mRNA
13665	ILMN_1732071	1.13082	8.92319	4.09674	0.000979524	0.0339274	-0.674679	HIST2H2BE	8349	Up mRNA
13719	ILMN_1732575	0.755343	9.15884	3.91867	0.00140306	0.041931	-1.02135	SEC14L1	6397	Up mRNA
13759	ILMN_1732923	1.3305	8.32993	5.81354	3.62e-05	0.00473937	2.51062	SIPA1L2	57568	Up mRNA
13798	ILMN_1733288	0.78489	8.83999	7.95657	1.01e-06	0.000728356	5.89358	C1RL	51279	Up mRNA
13824	ILMN_1733443	0.722227	7.15872	5.89339	3.13e-05	0.00430541	2.64928	SULT1B1	27284	Up mRNA
13901	ILMN_1733997	0.702577	8.16143	4.74782	0.000269352	0.0152753	0.573581	SIRPB1	10326	Up mRNA
13971	ILMN_1734707	1.15894	9.66214	4.82604	0.000231331	0.0138864	0.720768	CHST13	166012	Up mRNA
14093	ILMN_1735737	0.661335	6.65709	4.09133	0.000990261	0.0341224	-0.685204	SLC11A1	6556	Up mRNA
14130	ILMN_1736048	0.884193	9.10656	6.33022	1.44e-05	0.00278529	3.39069	ELL	8178	Up mRNA
14154	ILMN_1736180	1.10545	8.99271	6.72034	7.39e-06	0.00200747	4.02795	FRAT1	10023	Up mRNA
14156	ILMN_1736190	1.67949	10.2857	7.89657	1.11e-06	0.000754055	5.8083	CYP4F3	4051	Up mRNA
14259	ILMN_1736982	0.962649	7.27775	4.21701	0.00076944	0.0289745	-0.441509	PHACTR1	221692	Up mRNA
14280	ILMN_1737157	0.674606	9.72387	4.47387	0.000461383	0.0214216	0.0529527	GRAMD1A	57655	Up mRNA
14304	ILMN_1737314	0.973539	12.2888	4.14804	0.000883568	0.0318175	-0.57512	BCL6	604	Up mRNA
14330	ILMN_1737514	0.669489	8.65117	4.16161	0.000859821	0.0311984	-0.548806	KYNU	8942	Up mRNA
14549	ILMN_1738992	0.786966	12.5717	4.2348	0.000742517	0.0283545	-0.407092	MNDA	4332	Up mRNA
14629	ILMN_1739541	0.599585	9.80658	4.08765	0.000997624	0.0341903	-0.692356	NMI	9111	Up mRNA
14691	ILMN_1740010	0.843921	10.8848	5.1643	0.00012081	0.00934373	1.34873	PCNX	22990	Up mRNA
14729	ILMN_1740276	0.859825	7.62621	3.79733	0.00179428	0.048296	-1.25826	CLDN9	9080	Up mRNA
14734	ILMN_1740298	1.23517	9.08708	4.30268	0.000648341	0.026128	-0.276003	SIGLEC5	8778	Up mRNA
14833	ILMN_1740875	1.34206	10.4492	5.38649	7.95e-05	0.00718948	1.75309	FPRL1	2358	Up mRNA
14937	ILMN_1741613	0.743622	8.1914	3.90833	0.00143274	0.0423689	-1.04153	SERINC1	57515	Up mRNA
14954	ILMN_1741727	1.87102	11.629	9.04576	2.07e-07	0.000411524	7.35355	QPCT	25797	Up mRNA
14967	ILMN_1741917	0.9548	9.97622	5.75447	4.03e-05	0.0049781	2.40744	OSCAR	126014	Up mRNA
15108	ILMN_1743032	0.772175	10.4832	6.41633	1.24e-05	0.00262882	3.53337	CTSS	1520	Up mRNA
15189	ILMN_1743646	0.818328	8.68099	4.00127	0.00118735	0.0380476	-0.860381	VASP	7408	Up mRNA
15220	ILMN_1743933	0.730382	7.91634	4.41715	0.000516277	0.0227547	-0.0557705	ZNF537	57616	Up mRNA
15231	ILMN_1744023	0.829047	7.62981	5.19466	0.000114046	0.00893386	1.40438	MGC18216	145815	Up mRNA
15233	ILMN_1744034	0.732375	7.54454	5.36197	8.32e-05	0.00745024	1.70879	GPR27	2850	Up mRNA
15282	ILMN_1744508	0.793602	11.2685	4.80735	0.000239883	0.0141849	0.685658	FAM53C	51307	Up mRNA
15574	ILMN_1746836	0.884582	8.82941	4.54815	0.000398424	0.0197806	0.194863	PTAFR	5724	Up mRNA
15579	ILMN_1746864	0.686986	9.40655	4.4736	0.000461631	0.0214216	0.0524322	PSCDBP	9595	Up mRNA
15637	ILMN_1747251	1.34099	8.38209	5.79858	3.72e-05	0.00481265	2.48454	LTB4R	1241	Up mRNA
15652	ILMN_1747347	0.867482	8.00438	5.35121	8.49e-05	0.00754656	1.68934	C17orf60	284021	Up mRNA
15725	ILMN_1748090	0.737692	7.23309	5.41903	7.48e-05	0.00697776	1.81173	SLC2A11	66035	Up mRNA
15834	ILMN_1748915	1.53972	10.4981	5.53403	6.04e-05	0.00632388	2.0178	S100A12	6283	Up mRNA
15877	ILMN_1749218	0.642182	8.11783	4.51235	0.000427587	0.0205591	0.126533	TOPORS	10210	Up mRNA
15883	ILMN_1749287	0.692747	7.84071	5.46017	6.93e-05	0.00671964	1.88567	TLR6	10333	Up mRNA
15958	ILMN_1749892	0.742944	7.99166	7.04282	4.32e-06	0.0015435	4.53697	EGLN1	54583	Up mRNA
15986	ILMN_1750101	0.788837	11.9192	4.47458	0.000460742	0.0214216	0.0542972	S100A11	6282	Up mRNA
16083	ILMN_1750961	1.09202	9.09389	6.45939	1.15e-05	0.00259593	3.6043	TM6SF1	53346	Up mRNA
16095	ILMN_1751051	0.59381	7.64019	6.29161	1.54e-05	0.00291042	3.32633	C7orf25	79020	Up mRNA
16110	ILMN_1751120	1.33232	8.33866	5.78514	3.81e-05	0.00486704	2.46107	HIST1H4H	8365	Up mRNA
16183	ILMN_1751708	0.583855	14.0974	4.28327	0.000673955	0.0267411	-0.313457	ITM2B	9445	Up mRNA
16226	ILMN_1752117	0.938562	7.84359	4.48367	0.000452529	0.0212968	0.0716947	TMEM55A	55529	Up mRNA
16275	ILMN_1752526	0.960841	9.45187	5.9601	2.78e-05	0.00399899	2.76439	IBRDC2	255488	Up mRNA
16283	ILMN_1752579	0.821755	9.95551	4.48368	0.000452517	0.0212968	0.071719	ATP6V0A1	535	Up mRNA
16296	ILMN_1752668	0.897475	6.86991	4.5176	0.00042318	0.020523	0.136552	DAAM2	23500	Up mRNA
16370	ILMN_1753312	0.918938	8.48951	5.22975	0.000106716	0.00852381	1.46854	PLXDC2	84898	Up mRNA
16374	ILMN_1753342	0.595319	13.0105	5.86344	3.31e-05	0.00446895	2.59738	SAT	6303	Up mRNA
16385	ILMN_1753426	0.694942	8.31835	5.7252	4.25e-05	0.00512015	2.35612	KIAA0556	23247	Up mRNA
16607	ILMN_1755235	0.783013	11.5964	3.94066	0.00134203	0.0408069	-0.978479	XPO6	23214	Up mRNA
16648	ILMN_1755649	0.74165	9.61704	4.16343	0.000856686	0.0311309	-0.545277	SLC16A5	9121	Up mRNA
16679	ILMN_1755873	0.963677	8.7382	4.1966	0.000801552	0.029725	-0.481014	EMR3	84658	Up mRNA
16784	ILMN_1756806	1.06921	9.1668	5.55487	5.81e-05	0.00619371	2.05493	MCL1	4170	Up mRNA
16827	ILMN_1757129	0.653047	6.99607	4.74755	0.000269492	0.0152753	0.573079	TMEM88	92162	Up mRNA
16860	ILMN_1757361	1.10593	9.09828	3.86024	0.00157931	0.0449943	-1.13538	NCF4	4689	Up mRNA
16908	ILMN_1757732	0.934592	7.82272	4.12202	0.000930979	0.0328998	-0.625599	C8orf1	734	Up mRNA
16963	ILMN_1758146	0.864426	11.8817	5.77653	3.87e-05	0.0048799	2.44604	PTPNS1	140885	Up mRNA
16991	ILMN_1758371	1.30018	7.99503	6.83434	6.11e-06	0.00174236	4.20973	IL1R2	7850	Up mRNA
17021	ILMN_1758658	0.619756	9.99639	5.86058	3.32e-05	0.00447967	2.59243	FADD	8772	Up mRNA
17059	ILMN_1758938	0.767084	11.0932	4.76931	0.000258306	0.0149361	0.614088	SLC31A2	1318	Up mRNA
17063	ILMN_1758963	0.883609	10.5165	5.95812	2.79e-05	0.00400102	2.76098	NADK	65220	Up mRNA
17155	ILMN_1759818	0.81847	11.9676	4.53505	0.000408853	0.0201193	0.169868	SORL1	6653	Up mRNA
17225	ILMN_1760347	0.7081	14.786	6.6316	8.59e-06	0.00221926	3.88506	SRGN	5552	Up mRNA
17373	ILMN_1761566	1.12505	9.95414	3.86865	0.00155263	0.0444678	-1.11897	ORF1-FL49	84418	Up mRNA
17466	ILMN_1762284	1.00259	8.235	4.34819	0.000592131	0.0246776	-0.188327	FLJ25084	151516	Up mRNA
17513	ILMN_1762713	1.75368	10.7723	7.5594	1.88e-06	0.000986365	5.31926	MCEMP1	199675	Up mRNA
17635	ILMN_1763745	0.897431	7.84813	3.89385	0.00147535	0.0431923	-1.06977	FLJ14166	79616	Up mRNA
17647	ILMN_1763837	1.15995	10.6632	4.06076	0.00105311	0.0352746	-0.744609	ANPEP	290	Up mRNA
17675	ILMN_1764082	0.819969	8.68178	10.6444	2.52e-08	0.000204976	9.21978	OACT1	154141	Up mRNA
17715	ILMN_1764396	0.824314	7.65668	5.50747	6.34e-05	0.00640119	1.97037	HDAC4	9759	Up mRNA
17767	ILMN_1764788	0.716248	9.87137	4.12101	0.000932876	0.0329326	-0.627564	TNFRSF1B	7133	Up mRNA
17789	ILMN_1764964	0.800515	13.1713	5.05192	0.000149679	0.0107135	1.1417	IFNGR2	3460	Up mRNA
17909	ILMN_1765880	0.769983	8.78503	4.87644	0.000209804	0.0130934	0.815234	C16orf57	79650	Up mRNA
17922	ILMN_1766045	0.649004	10.9993	3.98518	0.00122654	0.038569	-0.891706	SH3GLB1	51100	Up mRNA
17955	ILMN_1766275	0.605972	10.8491	5.83872	3.46e-05	0.0045757	2.55445	PIK3CD	5293	Up mRNA
18006	ILMN_1766736	1.02296	7.50814	5.51772	6.22e-05	0.00634955	1.98869	BPI	671	Up mRNA
18075	ILMN_1767360	0.762535	11.1193	6.53532	1.01e-05	0.00237687	3.72866	IL10RB	3588	Up mRNA
18077	ILMN_1767365	0.740987	10.1058	4.92131	0.000192383	0.0124598	0.899056	PAK1	5058	Up mRNA
18221	ILMN_1768469	1.28712	8.76227	3.92786	0.00137722	0.041429	-1.00344	TCN1	6947	Up mRNA
18228	ILMN_1768510	0.654872	9.02372	5.17924	0.000117431	0.0091403	1.37614	MAN2B2	23324	Up mRNA
18296	ILMN_1768969	1.11831	8.75036	5.78105	3.84e-05	0.00487964	2.45392	LBR	3930	Up mRNA
18297	ILMN_1768973	0.910222	10.5326	3.94404	0.00133286	0.0406549	-0.971873	HIST2H2AC	8338	Up mRNA
18339	ILMN_1769245	0.630757	10.8179	6.27072	1.6e-05	0.0030071	3.29142	GLIPR1	11010	Up mRNA
18393	ILMN_1769705	0.918222	11.4048	7.72737	1.44e-06	0.000881386	5.56499	LOC440093	440093	Up mRNA
18411	ILMN_1769876	0.688124	8.34742	4.603	0.000357645	0.0184116	0.299313	TBC1D2	55357	Up mRNA
18442	ILMN_1770161	1.14509	8.66586	8.88807	2.58e-07	0.000411524	7.15221	BST1	683	Up mRNA
18531	ILMN_1770818	1.42963	7.88619	3.88957	0.0014882	0.0434812	-1.07813	LOC642342	642342	Up mRNA
18569	ILMN_1771120	0.71964	7.09856	4.21549	0.000771788	0.0289958	-0.444452	TMEM45B	120224	Up mRNA
18625	ILMN_1771664	1.67591	7.95101	9.88993	6.59e-08	0.00021214	8.37727	CLEC4E	26253	Up mRNA
18663	ILMN_1772036	0.896266	7.49123	4.60114	0.000358957	0.0184128	0.295773	STEAP4	79689	Up mRNA
18698	ILMN_1772302	0.994209	9.87343	5.53553	6.02e-05	0.00632388	2.02047	MTHFS	10588	Up mRNA
18707	ILMN_1772387	1.03475	7.70323	4.10786	0.000957867	0.0334623	-0.653092	TLR2	7097	Up mRNA
18811	ILMN_1773125	0.924127	9.19686	7.62826	1.69e-06	0.000935415	5.4205	ENTPD1	953	Up mRNA
18850	ILMN_1773388	1.08386	8.94435	5.48466	6.62e-05	0.0064981	1.92956	C13orf18	80183	Up mRNA
19054	ILMN_1775257	1.29445	12.8089	4.38272	0.00055282	0.0235421	-0.121904	PROK2	60675	Up mRNA
19056	ILMN_1775268	1.29296	7.24985	7.14104	3.68e-06	0.00147117	4.68883	HECW2	57520	Up mRNA
19113	ILMN_1775708	0.986681	12.8182	8.69889	3.38e-07	0.00045796	6.90629	SLC2A3	6515	Up mRNA
19235	ILMN_1776649	0.897337	8.34871	4.09168	0.000989549	0.0341224	-0.68451	LRRK2	120892	Up mRNA
19312	ILMN_1777342	0.950467	8.96577	7.4889	2.1e-06	0.00101137	5.21487	PREX1	57580	Up mRNA
19399	ILMN_1778136	0.80316	7.36	4.12537	0.000924728	0.0327385	-0.619093	ZMYND15	84225	Up mRNA
19443	ILMN_1778444	1.41172	10.3863	6.61342	8.86e-06	0.00223002	3.85564	FKBP5	2289	Up mRNA
19508	ILMN_1779010	0.723307	9.25315	5.50392	6.38e-05	0.00641164	1.96403	MAP3K3	4215	Up mRNA
19510	ILMN_1779015	0.966379	11.0192	4.53441	0.00040937	0.0201193	0.168646	ZNF467	168544	Up mRNA
19565	ILMN_1779486	1.06752	9.32644	4.12505	0.000925328	0.0327385	-0.619719	FAM126B	285172	Up mRNA
19623	ILMN_1779886	0.907574	10.83	5.59405	5.4e-05	0.00596761	2.12459	TBC1D14	57533	Up mRNA
19642	ILMN_1780132	0.87843	9.17118	6.20615	1.79e-05	0.00319859	3.18308	PELI2	57161	Up mRNA
19688	ILMN_1780546	0.956692	7.34942	5.9731	2.71e-05	0.00394177	2.78674	OSM	5008	Up mRNA
19770	ILMN_1781198	0.689658	8.02722	7.50955	2.03e-06	0.00101137	5.24552	PPP1R3D	5509	Up mRNA
19785	ILMN_1781285	1.5173	12.8547	5.91889	2.99e-05	0.00419484	2.69337	DUSP1	1843	Up mRNA
19792	ILMN_1781386	0.677706	8.53273	4.03141	0.0011173	0.0366203	-0.801709	WIPI1	55062	Up mRNA
19811	ILMN_1781560	0.745648	7.82491	3.80396	0.0017703	0.0480532	-1.24531	ST3GAL6	10402	Up mRNA
19814	ILMN_1781580	0.851562	12.1996	8.25635	6.46e-07	0.000584823	6.31189	BRI3	25798	Up mRNA
19827	ILMN_1781700	2.02946	8.56419	8.40693	5.17e-07	0.000565392	6.5172	IL18R1	8809	Up mRNA
19865	ILMN_1782050	1.33127	12.8734	12.2829	3.72e-09	0.00013182	10.8407	CEBPD	1052	Up mRNA
19868	ILMN_1782070	0.859054	10.6142	4.73156	0.000278033	0.0155785	0.542897	NPL	80896	Up mRNA
19909	ILMN_1782444	0.649731	8.4614	5.13991	0.000126543	0.00966463	1.30394	YIPF4	84272	Up mRNA
20097	ILMN_1784216	0.603425	6.94208	7.30213	2.83e-06	0.00122325	4.93472	KRTAP19-6	337973	Up mRNA
20191	ILMN_1784884	0.894626	12.8825	4.55274	0.000394837	0.0196625	0.203613	LILRB3	11025	Up mRNA
20236	ILMN_1785268	1.0075	9.36025	4.04326	0.00109091	0.0359528	-0.778638	CD58	965	Up mRNA
20248	ILMN_1785356	0.639063	11.4288	4.27696	0.000682496	0.0268829	-0.325629	RAB6IP1	23258	Up mRNA
20392	ILMN_1786847	1.61027	7.95587	5.68066	4.61e-05	0.00540864	2.27777	TGM3	7053	Up mRNA
20419	ILMN_1787186	1.36329	7.77139	8.51402	4.42e-07	0.000527663	6.66129	NOV	4856	Up mRNA
20502	ILMN_1787843	1.00655	8.35587	6.41806	1.24e-05	0.00262882	3.53623	HSDL2	84263	Up mRNA
20545	ILMN_1788213	0.795454	13.0104	6.03739	2.42e-05	0.00367576	2.8969	FRAT2	23401	Up mRNA
20546	ILMN_1788223	0.648837	7.55309	5.3366	8.73e-05	0.00768639	1.66288	RSHL2	83861	Up mRNA
20551	ILMN_1788251	0.888169	7.98971	5.47496	6.74e-05	0.0065897	1.91219	SNN	8303	Up mRNA
20724	ILMN_1789642	0.626814	8.61278	4.24232	0.000731437	0.0280852	-0.392563	DNAJC5	80331	Up mRNA
20743	ILMN_1789793	0.646443	8.91962	6.06482	2.3e-05	0.00362707	2.94372	NUAK2	81788	Up mRNA
20836	ILMN_1790689	1.64724	10.8665	5.57718	5.58e-05	0.00610059	2.09462	CRISPLD2	83716	Up mRNA
20858	ILMN_1790891	1.26412	11.0067	5.90042	3.09e-05	0.00428268	2.66144	CKAP4	10970	Up mRNA
20908	ILMN_1791253	1.30534	7.6451	3.78137	0.00185335	0.049184	-1.28943	FBXL13	222235	Up mRNA
20947	ILMN_1791576	0.915846	9.69397	3.8375	0.00165384	0.0462835	-1.17979	CHSY1	22856	Up mRNA
20983	ILMN_1791847	0.878582	8.25593	3.77235	0.00188761	0.0497683	-1.30705	DAPK2	23604	Up mRNA
21086	ILMN_1792682	0.835663	7.85864	5.23812	0.000105039	0.00846603	1.48383	MCTP2	55784	Up mRNA
21087	ILMN_1792689	0.995189	10.4319	3.8033	0.00177265	0.0480615	-1.24658	HIST1H2AC	8334	Up mRNA
21199	ILMN_1793743	1.00385	8.97137	7.81218	1.27e-06	0.000834929	5.68747	DIRC2	84925	Up mRNA
21214	ILMN_1793934	0.981204	10.1538	6.45223	1.17e-05	0.00260135	3.59252	PISD	23761	Up mRNA
21227	ILMN_1794038	0.723482	7.58868	7.56457	1.86e-06	0.000986365	5.32689	FAM49A	81553	Up mRNA
21245	ILMN_1794165	0.911288	12.3348	3.94786	0.00132262	0.0404181	-0.964433	PGD	5226	Up mRNA
21247	ILMN_1794190	0.763834	9.6417	4.16925	0.000846745	0.0308616	-0.534003	CCPG1	9236	Up mRNA
21316	ILMN_1794875	1.18492	9.37964	7.35558	2.6e-06	0.00115452	5.01543	HMFN0839	84803	Up mRNA
21321	ILMN_1794914	0.940725	8.6179	4.5778	0.000375823	0.0189868	0.251356	UBTD1	80019	Up mRNA
21350	ILMN_1795158	0.693067	11.2499	6.62156	8.74e-06	0.00223002	3.86883	FGR	2268	Up mRNA
21421	ILMN_1795704	0.669558	7.41668	6.56288	9.66e-06	0.00233461	3.77358	KIAA0232	9778	Up mRNA
21503	ILMN_1796316	3.16565	11.3243	5.86414	3.3e-05	0.00446895	2.59861	MMP9	4318	Up mRNA
21544	ILMN_1796642	0.985724	9.79765	6.09296	2.19e-05	0.00354637	2.99162	NCF2	4688	Up mRNA
21586	ILMN_1796976	0.792384	8.05822	4.9873	0.000169425	0.0115793	1.02192	CARD12	58484	Up mRNA
21625	ILMN_1797301	0.809898	7.04238	5.11281	0.000133246	0.00998898	1.25408	C1orf183	55924	Up mRNA
21692	ILMN_1797875	1.20782	14.211	10.0021	5.69e-08	0.00021214	8.50669	ALOX5AP	241	Up mRNA
21772	ILMN_1798543	1.23632	9.05691	6.42361	1.23e-05	0.00262882	3.54539	STK17B	9262	Up mRNA
21794	ILMN_1798804	0.959984	9.73336	6.09428	2.19e-05	0.00354637	2.99387	SRPK1	6732	Up mRNA
21830	ILMN_1799030	1.04792	12.6665	3.94916	0.00131915	0.0403374	-0.961901	CMTM2	146225	Up mRNA
21845	ILMN_1799106	1.87921	10.1125	6.37236	1.34e-05	0.00271537	3.46066	MOSC1	64757	Up mRNA
21857	ILMN_1799208	0.908339	7.2907	5.14105	0.000126269	0.00965877	1.30604	GALNACT-2	55454	Up mRNA
21985	ILMN_1800540	1.27581	9.52553	4.91698	0.000193995	0.0125232	0.890987	CD55	1604	Up mRNA
21993	ILMN_1800602	1.28528	12.514	4.49541	0.000442145	0.0210312	0.0941478	GCA	25801	Up mRNA
22155	ILMN_1802082	0.587219	8.17305	3.8138	0.00173529	0.0475773	-1.22608	PRDM8	56978	Up mRNA
22159	ILMN_1802096	0.888599	10.9977	3.99455	0.00120356	0.038253	-0.873456	ABTB1	80325	Up mRNA
22323	ILMN_1803560	0.866194	10.8087	5.32925	8.85e-05	0.00771844	1.64956	LAT2	7462	Up mRNA
22344	ILMN_1803739	0.999809	7.73957	4.72746	0.000280267	0.0156813	0.535156	RPGRIP1	57096	Up mRNA
22357	ILMN_1803811	0.998177	10.327	6.97247	4.85e-06	0.00161266	4.4273	TRIB1	10221	Up mRNA
22375	ILMN_1803925	0.626964	7.33334	6.42339	1.23e-05	0.00262882	3.54502	LOC400924	400924	Up mRNA
22421	ILMN_1804396	0.830569	9.88775	6.12584	2.07e-05	0.00342584	3.04744	C14orf4	64207	Up mRNA
22462	ILMN_1804735	0.79387	7.21144	3.96311	0.00128246	0.0397202	-0.934701	CBS	875	Up mRNA
22464	ILMN_1804738	0.815505	8.51454	5.14624	0.000125028	0.00959393	1.31558	MEFV	4210	Up mRNA
22485	ILMN_1804895	0.770943	7.49796	3.9291	0.00137377	0.0413852	-1.00102	FLJ39575	286006	Up mRNA
22519	ILMN_1805175	0.958233	7.66105	6.05616	2.34e-05	0.00364055	2.92895	TGFA	7039	Up mRNA
22522	ILMN_1805192	0.818186	10.6123	5.23769	0.000105125	0.00846603	1.48304	KIAA1754	85450	Up mRNA
22528	ILMN_1805228	1.04884	10.2375	4.48459	0.000451706	0.0212968	0.0734541	LRG1	116844	Up mRNA
22576	ILMN_1805643	0.951743	7.29595	3.9187	0.00140298	0.041931	-1.0213	FLJ39378	353116	Up mRNA
22665	ILMN_1806293	0.717299	7.44868	4.54703	0.000399307	0.0197841	0.192722	LIN7A	8825	Up mRNA
22687	ILMN_1806448	0.896855	7.44312	3.81055	0.00174678	0.0477313	-1.23243	NTNG2	84628	Up mRNA
22750	ILMN_1806999	0.811297	8.71337	4.24152	0.000732611	0.0281082	-0.394112	MGC4093	80776	Up mRNA
22790	ILMN_1807283	1.22838	8.07801	4.96898	0.000175498	0.0117973	0.987872	NDST1	3340	Up mRNA
22806	ILMN_1807455	0.642342	11.6525	3.8528	0.0016033	0.0454919	-1.1499	DHRS7	51635	Up mRNA
22817	ILMN_1807529	1.84543	12.3511	5.60673	5.28e-05	0.00587511	2.14709	PADI4	23569	Up mRNA
22833	ILMN_1807662	0.96479	11.9518	6.06653	2.3e-05	0.00362707	2.94664	IGF2R	3482	Up mRNA
22903	ILMN_1808299	0.671736	9.98693	7.66171	1.6e-06	0.000903031	5.46943	IQSEC1	9922	Up mRNA
22970	ILMN_1808811	0.861687	8.45673	5.70226	4.43e-05	0.00527422	2.3158	KIAA0963	22904	Up mRNA
22982	ILMN_1808979	1.56378	7.37604	4.69264	0.000299996	0.016395	0.469351	CLEC4D	338339	Up mRNA
23005	ILMN_1809173	1.14836	10.6402	4.35771	0.000581007	0.0243429	-0.16999	LOC349114	349114	Up mRNA
23023	ILMN_1809344	0.781312	8.16285	4.86036	0.000216438	0.0133538	0.785127	BTBD10	84280	Up mRNA
23029	ILMN_1809400	0.685557	7.81328	4.78355	0.000251244	0.0146668	0.6409	FAM49B	51571	Up mRNA
23053	ILMN_1809522	0.88811	8.25687	4.94773	0.000182829	0.0121127	0.948309	BTBD14A	138151	Up mRNA
23059	ILMN_1809583	0.683452	9.96805	4.88158	0.00020773	0.0130307	0.824838	CREBBP	1387	Up mRNA
23103	ILMN_1810066	0.669948	6.66836	5.79471	3.74e-05	0.00481825	2.47778	LOC650140	650140	Up mRNA
23143	ILMN_1810420	1.4229	11.6658	3.88897	0.00149003	0.0434812	-1.07931	DYSF	8291	Up mRNA
23154	ILMN_1810514	0.899025	10.2298	10.0478	5.36e-08	0.00021214	8.55897	KIAA0446	9673	Up mRNA
23369	ILMN_1812281	2.29734	7.97125	5.12907	0.000129183	0.00980482	1.284	ARG1	383	Up mRNA
23509	ILMN_1813489	0.914375	10.437	5.29728	9.39e-05	0.00805783	1.59156	RAF1	5894	Up mRNA
23527	ILMN_1813669	0.684637	8.54503	5.44295	7.15e-05	0.00681832	1.85474	ANKS1A	23294	Up mRNA
23661	ILMN_1815010	0.738038	7.16318	4.66357	0.000317564	0.0169749	0.414299	RNF141	50862	Up mRNA
23689	ILMN_1815148	0.989375	8.61611	6.88258	5.63e-06	0.00165591	4.28605	MAN2A2	4122	Up mRNA
23750	ILMN_1815668	0.614479	8.65388	5.23282	0.000106098	0.00851201	1.47414	GTF2IP1	2970	Up mRNA
23996	ILMN_2072178	1.87526	8.42858	4.70123	0.000294999	0.0161944	0.485599	ECHDC3	79746	Up mRNA
24012	ILMN_2075051	0.688329	10.3962	4.90077	0.000200166	0.0127575	0.860709	PGS1	9489	Up mRNA
24064	ILMN_2083469	1.78873	9.02674	8.35617	5.57e-07	0.000565392	6.44835	IRS2	8660	Up mRNA
24081	ILMN_2086077	0.922023	9.48133	6.96942	4.88e-06	0.00161266	4.42253	JUNB	3726	Up mRNA
24116	ILMN_2092118	1.03698	13.9692	4.41755	0.000515864	0.0227547	-0.0549965	FPR1	2357	Up mRNA
24173	ILMN_2100689	0.749959	8.70217	5.84069	3.44e-05	0.0045757	2.55787	MAP2K4	6416	Up mRNA
24215	ILMN_2106725	1.11942	9.02545	3.9105	0.00142646	0.042268	-1.03729	NCF1B	654816	Up mRNA
24251	ILMN_2112988	1.13233	12.4015	4.48588	0.000450555	0.0212914	0.0759235	NCF1C	654817	Up mRNA
24282	ILMN_2117623	0.835224	8.33593	5.48931	6.56e-05	0.0064981	1.93789	PLXNC1	10154	Up mRNA
24350	ILMN_2125010	0.935917	7.81358	3.85004	0.0016123	0.0456675	-1.15529	SKAP2	8935	Up mRNA
24363	ILMN_2126706	1.22352	8.31972	6.83	6.15e-06	0.00174483	4.20286	LMNB1	4001	Up mRNA
24367	ILMN_2127605	0.931838	8.46672	4.34733	0.000593136	0.0246776	-0.189967	LRP3	4037	Up mRNA
24477	ILMN_2144573	0.766119	10.5542	4.89534	0.000202277	0.0128204	0.850565	CTBS	1486	Up mRNA
24505	ILMN_2148847	0.640426	10.3283	5.21721	0.000109278	0.00868582	1.44563	C6orf166	55122	Up mRNA
24506	ILMN_2148944	0.983345	7.536	3.83398	0.00166569	0.0464517	-1.18666	ADCY4	196883	Up mRNA
24522	ILMN_2151281	0.713426	10.104	3.77423	0.00188045	0.0496331	-1.3034	GABARAPL1	23710	Up mRNA
24849	ILMN_2197365	1.44458	13.1555	7.48904	2.1e-06	0.00101137	5.21508	RGS2	5997	Up mRNA
24912	ILMN_2204545	0.635199	7.69194	3.79188	0.00181423	0.0485948	-1.2689	ST3GAL4	6484	Up mRNA
24923	ILMN_2205963	0.809467	12.1442	4.52196	0.000419548	0.0204078	0.144891	C10orf54	64115	Up mRNA
24969	ILMN_2211065	1.06911	10.7924	5.27735	9.75e-05	0.00817933	1.55531	TMEM91	641649	Up mRNA
24989	ILMN_2214678	1.02917	12.3361	5.56568	5.7e-05	0.00614921	2.07417	MXD1	4084	Up mRNA
25084	ILMN_2226917	0.633872	9.46529	4.08697	0.000998972	0.0342125	-0.69366	KIAA0247	9766	Up mRNA
25099	ILMN_2228180	0.940906	9.23886	4.22775	0.000753066	0.0285784	-0.420724	MSRA	4482	Up mRNA
25207	ILMN_2290118	1.26384	7.48593	8.02954	9.08e-07	0.000692509	5.9966	MEGF9	1955	Up mRNA
25267	ILMN_2323172	1.02478	11.0174	4.7341	0.000276654	0.0155372	0.547709	CSF3R	1441	Up mRNA
25329	ILMN_2363586	1.04638	11.0095	4.37193	0.000564809	0.0239423	-0.142649	SDCBP	6386	Up mRNA
25331	ILMN_2364022	0.973808	11.7618	4.92296	0.00019177	0.0124568	0.902141	SLC16A3	9123	Up mRNA
25373	ILMN_2384591	0.749218	7.48791	5.09208	0.00013862	0.0102346	1.21588	HN1	51155	Up mRNA
25401	ILMN_2397521	0.819181	7.9734	3.86139	0.00157565	0.0449794	-1.13314	JMJD3	23135	Up mRNA
7	ILMN_1651228	-0.815443	11.2814	-6.95342	5.01e-06	0.00163996	4.39746	RPS28	6234	Down mRNA
556	ILMN_1653469	-0.690089	12.8733	-3.77025	0.0018957	0.0498737	-1.31117	LOC645161	645161	Down mRNA
847	ILMN_1654875	-1.46197	12.3484	-4.84634	0.000222399	0.0136012	0.758852	CLC	1178	Down mRNA
972	ILMN_1655497	-0.613475	12.1967	-4.4202	0.00051316	0.0226845	-0.0499128	EIF4B	1975	Down mRNA
1023	ILMN_1655710	-1.01437	9.00451	-3.99864	0.00119366	0.0380496	-0.865488	LOC642989	642989	Down mRNA
1086	ILMN_1655990	-0.688284	8.56323	-3.98965	0.00121552	0.0383954	-0.882995	CDK5RAP2	55755	Down mRNA
1184	ILMN_1656378	-0.639286	8.12249	-4.42619	0.000507094	0.0225478	-0.0384138	NMT2	9397	Down mRNA
1199	ILMN_1656420	-0.815575	8.79302	-3.95676	0.00129903	0.0399652	-0.947077	MGC3020	79014	Down mRNA
1218	ILMN_1656501	-0.849645	7.97157	-6.42378	1.23e-05	0.00262882	3.54566	DUSP5	1847	Down mRNA
1226	ILMN_1656537	-0.597683	10.1221	-4.78745	0.000249343	0.0145907	0.648247	SNURF	8926	Down mRNA
1260	ILMN_1656662	-0.735172	13.0651	-4.71602	0.000286594	0.0159301	0.513563	RPL24	6152	Down mRNA
1318	ILMN_1656920	-0.71138	12.1699	-3.78257	0.00184884	0.0491817	-1.28708	CRIP1	1396	Down mRNA
1377	ILMN_1657204	-0.686266	11.0172	-4.86802	0.000213253	0.013241	0.799462	SAE1	10055	Down mRNA
1436	ILMN_1657495	-0.628984	9.53566	-5.07365	0.000143587	0.0104278	1.18186	KIAA0152	9761	Down mRNA
1439	ILMN_1657509	-0.794395	8.55626	-4.56586	0.000384764	0.0192591	0.228611	TSEN54	283989	Down mRNA
1495	ILMN_1657796	-0.63032	7.27485	-4.51527	0.000425127	0.020523	0.132113	STMN1	3925	Down mRNA
1614	ILMN_1658289	-0.680674	9.59021	-6.20666	1.79e-05	0.00319859	3.18394	WDR54	84058	Down mRNA
1640	ILMN_1658399	-1.27692	10.0963	-4.09108	0.000990747	0.0341224	-0.685678	KLRG1	10219	Down mRNA
1741	ILMN_1658802	-0.733499	11.5611	-4.74668	0.00026995	0.0152835	0.571435	KRTCAP2	200185	Down mRNA
1810	ILMN_1659077	-0.617133	7.32105	-5.65	4.88e-05	0.00557312	2.22366	CD40LG	959	Down mRNA
1825	ILMN_1659158	-0.934153	9.03154	-4.26605	0.000697549	0.0272558	-0.346715	SAMD3	154075	Down mRNA
2093	ILMN_1660462	-0.917209	8.55598	-4.32742	0.000617136	0.0254084	-0.228316	MCOLN2	255231	Down mRNA
2111	ILMN_1660577	-0.590495	12.4525	-4.43765	0.000495708	0.0223052	-0.0164501	ATP5G2	517	Down mRNA
2148	ILMN_1660732	-0.936233	9.20384	-4.17978	0.00082904	0.0304318	-0.513589	PPP2R2B	5521	Down mRNA
2277	ILMN_1661306	-0.756254	12.4679	-4.24	0.000734842	0.0281495	-0.39705	LOC643433	643433	Down mRNA
2285	ILMN_1661342	-0.738261	9.66784	-3.87478	0.00153348	0.0440485	-1.10701	Septin 6	23157	Down mRNA
2308	ILMN_1661432	-0.743893	9.31313	-4.63478	0.000336008	0.0176325	0.359684	NUP43	348995	Down mRNA
2408	ILMN_1661886	-0.755458	10.6861	-6.15892	1.95e-05	0.0033201	3.10343	APEX1	328	Down mRNA
2493	ILMN_1662364	-0.888001	9.44172	-4.21721	0.000769135	0.0289745	-0.441125	AARS	16	Down mRNA
2510	ILMN_1662438	-0.61126	11.6052	-4.92098	0.000192503	0.0124598	0.898456	SOD1	6647	Down mRNA
2535	ILMN_1662587	-0.611529	8.23131	-3.86029	0.00157917	0.0449943	-1.13529	C9orf111	375775	Down mRNA
2636	ILMN_1663080	-0.836728	12.1328	-4.42952	0.000503764	0.0225139	-0.0320421	LFNG	3955	Down mRNA
2650	ILMN_1663132	-0.632485	8.88058	-6.54169	1e-05	0.00237386	3.73905	ADCK2	90956	Down mRNA
2658	ILMN_1663160	-0.88639	9.03647	-7.44781	2.24e-06	0.00104655	5.15368	ZNF337	26152	Down mRNA
2871	ILMN_1664265	-0.628065	7.14411	-3.82595	0.00169305	0.0470388	-1.20235	EPHA1	2041	Down mRNA
3162	ILMN_1665761	-0.811828	9.4635	-4.34662	0.000593976	0.0246915	-0.191335	BCL11B	64919	Down mRNA
3195	ILMN_1665943	-0.830851	10.0917	-5.84276	3.43e-05	0.0045757	2.56148	MAP4K1	11184	Down mRNA
3222	ILMN_1666089	-0.792037	8.60412	-3.80603	0.00176288	0.0479563	-1.24126	OLIG1	116448	Down mRNA
3383	ILMN_1666902	-1.04833	8.77363	-7.08874	4.01e-06	0.00151557	4.60816	GPR114	221188	Down mRNA
3419	ILMN_1667081	-0.876314	9.69354	-5.42806	7.35e-05	0.00692809	1.82798	CCND2	894	Down mRNA
3768	ILMN_1668984	-0.771109	7.26512	-4.2929	0.000661119	0.0265552	-0.294869	MGC29671	201305	Down mRNA
3773	ILMN_1669015	-0.585416	9.72696	-4.11487	0.000944451	0.0331597	-0.639472	XPNPEP1	7511	Down mRNA
3866	ILMN_1669456	-0.594864	9.68659	-5.83826	3.46e-05	0.0045757	2.55366	NME3	4832	Down mRNA
3873	ILMN_1669484	-0.66584	10.1478	-3.87649	0.00152817	0.0440015	-1.10367	WDR6	11180	Down mRNA
4043	ILMN_1670263	-0.632768	10.8457	-4.11364	0.0009468	0.0331706	-0.64187	C1orf71	163882	Down mRNA
4173	ILMN_1670901	-0.612824	8.49431	-5.93389	2.91e-05	0.00411876	2.71924	COX10	1352	Down mRNA
4309	ILMN_1671568	-0.833322	9.98568	-5.16806	0.000119951	0.00929202	1.35563	ECHDC2	55268	Down mRNA
4377	ILMN_1671932	-0.694162	9.99954	-4.07737	0.00101847	0.0346017	-0.712318	SAMM50	25813	Down mRNA
4462	ILMN_1672417	-0.957958	10.3638	-6.446	1.18e-05	0.00260855	3.58227	PTPRCAP	5790	Down mRNA
4521	ILMN_1672755	-0.700142	13.519	-5.34747	8.55e-05	0.00757212	1.68257	LOC646433	646433	Down mRNA
4736	ILMN_1673962	-0.625729	8.6438	-6.24158	1.69e-05	0.00310495	3.2426	NUP205	23165	Down mRNA
4743	ILMN_1673991	-0.791755	9.92264	-4.49816	0.000439742	0.0209373	0.0994194	ATIC	471	Down mRNA
4782	ILMN_1674160	-1.01727	11.0038	-4.34064	0.000601096	0.0248815	-0.202856	BIN1	274	Down mRNA
4929	ILMN_1674983	-0.93097	11.0255	-5.69278	4.51e-05	0.00534047	2.29911	LOC387841	387841	Down mRNA
5129	ILMN_1676091	-0.769943	8.88945	-3.79655	0.00179714	0.048296	-1.25979	LOC388275	388275	Down mRNA
5188	ILMN_1676393	-0.907869	10.2318	-6.99367	4.68e-06	0.00160994	4.46043	ATP5G1	516	Down mRNA
5230	ILMN_1676611	-0.629911	9.36498	-5.9742	2.71e-05	0.00394177	2.78863	PHPT1	29085	Down mRNA
5264	ILMN_1676792	-0.653588	11.2229	-3.82755	0.00168755	0.0469272	-1.19922	LOC645138	645138	Down mRNA
5287	ILMN_1676924	-0.930199	12.6389	-6.05806	2.33e-05	0.00364055	2.93219	CD247	919	Down mRNA
5494	ILMN_1678087	-0.609872	8.92865	-4.93283	0.000188154	0.0122962	0.92055	MAP3K4	4216	Down mRNA
5498	ILMN_1678140	-0.720893	9.27174	-6.30747	1.5e-05	0.0028529	3.3528	TTC4	7268	Down mRNA
5736	ILMN_1679382	-0.664904	9.35548	-4.71316	0.000288201	0.0160012	0.508153	CCT2	10576	Down mRNA
5930	ILMN_1680403	-0.74947	12.0796	-6.03406	2.43e-05	0.00367711	2.89122	SSR4	6748	Down mRNA
6325	ILMN_1682738	-0.629789	8.71567	-5.72029	4.29e-05	0.0051536	2.34748	SMAD3	4088	Down mRNA
6353	ILMN_1682919	-0.682579	8.47371	-6.53031	1.02e-05	0.00237687	3.72048	PAFAH2	5051	Down mRNA
6370	ILMN_1682993	-1.0084	13.7283	-8.00738	9.39e-07	0.000705206	5.96539	NKG7	4818	Down mRNA
6459	ILMN_1683475	-0.640922	9.30511	-6.54374	9.99e-06	0.00237386	3.7424	TOMM40	10452	Down mRNA
6521	ILMN_1683859	-0.742782	7.82691	-4.36126	0.00057692	0.024251	-0.163165	SLC7A1	6541	Down mRNA
6610	ILMN_1684321	-0.585766	10.3555	-4.21553	0.000771716	0.0289958	-0.444363	CYB5-M	80777	Down mRNA
6613	ILMN_1684346	-0.595189	7.76523	-4.63745	0.000334249	0.0175937	0.364761	TNFAIP8L1	126282	Down mRNA
6614	ILMN_1684349	-1.03685	10.119	-4.44506	0.000488472	0.0221964	-0.00222967	IL2RB	3560	Down mRNA
6667	ILMN_1684628	-0.646471	8.89195	-3.92428	0.00138723	0.0416365	-1.01041	ZFP90	146198	Down mRNA
6744	ILMN_1685088	-0.897635	12.6054	-5.06464	0.000146079	0.0105617	1.16522	RPL36	25873	Down mRNA
6831	ILMN_1685580	-0.595773	9.36095	-5.0805	0.000141719	0.0103929	1.19451	CBLB	868	Down mRNA
6947	ILMN_1686367	-0.706657	12.2504	-4.39584	0.000538591	0.0231382	-0.0966887	HSPA8	3312	Down mRNA
7202	ILMN_1687921	-0.58084	10.9208	-5.75434	4.03e-05	0.0049781	2.40721	LOC339123	339123	Down mRNA
7266	ILMN_1688279	-1.00889	9.73326	-5.66517	4.74e-05	0.00551046	2.25045	MGC2463	79037	Down mRNA
7387	ILMN_1689001	-0.612554	8.55902	-6.61345	8.86e-06	0.00223002	3.85569	CDK4	1019	Down mRNA
7467	ILMN_1689446	-0.581061	11.8908	-5.38935	7.9e-05	0.00716993	1.75826	EIF3S4	8666	Down mRNA
7539	ILMN_1689953	-0.720114	12.7154	-4.70957	0.000290229	0.0160621	0.501368	CD81	975	Down mRNA
7603	ILMN_1690304	-0.615749	6.82842	-5.2486	0.000102981	0.00837629	1.50293	MGC26718	440482	Down mRNA
7648	ILMN_1690546	-0.705451	8.59634	-4.13748	0.000902505	0.0322437	-0.595601	PPP3CC	5533	Down mRNA
7650	ILMN_1690561	-1.14805	9.49897	-5.13317	0.000128178	0.00974372	1.29154	GZMM	3004	Down mRNA
7831	ILMN_1691539	-0.865465	8.65784	-6.90974	5.38e-06	0.00165145	4.32886	LAT	27040	Down mRNA
7856	ILMN_1691693	-0.86636	8.58118	-3.98248	0.00123326	0.0386804	-0.896972	FCRL3	115352	Down mRNA
7901	ILMN_1691949	-0.910067	10.2122	-4.61034	0.000352522	0.0182185	0.313273	THOC3	84321	Down mRNA
7971	ILMN_1692464	-0.763045	9.99214	-5.25402	0.000101931	0.00831865	1.51282	FLJ20699	55020	Down mRNA
8048	ILMN_1692938	-0.624366	6.7995	-5.46758	6.83e-05	0.00664083	1.89896	PSAT1	29968	Down mRNA
8051	ILMN_1692956	-0.636597	9.28444	-3.88538	0.00150088	0.0436275	-1.08631	LOC643949	643949	Down mRNA
8080	ILMN_1693145	-0.720193	11.1787	-4.05553	0.00106427	0.0354741	-0.754782	BUB3	9184	Down mRNA
8396	ILMN_1695025	-0.966617	11.6158	-5.32865	8.86e-05	0.00771844	1.64847	CD2	914	Down mRNA
8477	ILMN_1695576	-0.777585	9.72777	-8.37341	5.43e-07	0.000565392	6.47178	MRPL24	79590	Down mRNA
8483	ILMN_1695598	-0.766784	13.123	-4.7863	0.000249903	0.014606	0.646077	RPL18	6141	Down mRNA
8948	ILMN_1698533	-0.589252	8.18449	-3.91071	0.00142585	0.042268	-1.03689	IDH3A	3419	Down mRNA
9169	ILMN_1699991	-0.65029	7.87158	-9.18948	1.69e-07	0.000411524	7.53422	LCK	3932	Down mRNA
9212	ILMN_1700306	-0.981681	10.176	-5.7527	4.04e-05	0.00498042	2.40433	OCIAD2	132299	Down mRNA
9260	ILMN_1700628	-0.85778	9.67482	-4.44375	0.000489744	0.0222334	-0.00474297	DDX24	57062	Down mRNA
9266	ILMN_1700674	-0.746462	11.9294	-4.83294	0.000228254	0.0138207	0.733717	LOC653341	653341	Down mRNA
9352	ILMN_1701244	-0.582847	8.82973	-3.79694	0.00179571	0.048296	-1.25902	MDS028	55846	Down mRNA
9400	ILMN_1701613	-0.931042	12.2564	-6.25831	1.64e-05	0.0030409	3.27065	RARRES3	5920	Down mRNA
9424	ILMN_1701731	-0.782798	10.3216	-7.04671	4.29e-06	0.0015435	4.54302	AKR1B1	231	Down mRNA
9494	ILMN_1702177	-0.620041	9.96196	-4.45763	0.000476466	0.0218795	0.0218392	GLO1	2739	Down mRNA
9554	ILMN_1702534	-0.959492	7.73603	-6.05061	2.36e-05	0.00364934	2.91949	CD244	51744	Down mRNA
9701	ILMN_1703433	-0.7384	11.7099	-4.17528	0.000836565	0.0306145	-0.522318	PLSCR3	57048	Down mRNA
9714	ILMN_1703524	-0.60261	9.29657	-4.14245	0.000893547	0.0319705	-0.585966	SRP68	6730	Down mRNA
9888	ILMN_1704750	-0.59616	10.8106	-4.33418	0.000608882	0.0251398	-0.215298	LOC652025	652025	Down mRNA
9942	ILMN_1705151	-0.795124	9.95249	-5.52888	6.1e-05	0.00634024	2.00861	SF3A3	10946	Down mRNA
10057	ILMN_1705871	-0.722056	8.62555	-7.34997	2.62e-06	0.00115452	5.00698	DDHD2	23259	Down mRNA
10219	ILMN_1707088	-0.984492	10.5695	-8.30298	6.02e-07	0.000565392	6.37581	DENND2D	79961	Down mRNA
10352	ILMN_1708041	-1.07957	9.84301	-8.82184	2.83e-07	0.000411524	7.06667	PLEKHF1	79156	Down mRNA
10375	ILMN_1708151	-0.652004	9.65967	-5.86366	3.3e-05	0.00446895	2.59777	DXS9879E	8270	Down mRNA
10734	ILMN_1710734	-1.55161	10.7536	-4.91228	0.000195765	0.0125875	0.882209	GZMK	3003	Down mRNA
10858	ILMN_1711573	-0.715451	9.19064	-4.93872	0.000186031	0.0122356	0.931524	CD96	10225	Down mRNA
10970	ILMN_1712390	-0.751515	11.4217	-7.40335	2.41e-06	0.00109825	5.0872	CUTA	51596	Down mRNA
10978	ILMN_1712431	-0.944945	10.647	-5.53813	5.99e-05	0.00632388	2.0251	FAM113B	91523	Down mRNA
11135	ILMN_1713496	-0.650173	8.80063	-4.54142	0.000403747	0.0199232	0.182025	ST3GAL5	8869	Down mRNA
11300	ILMN_1714700	-0.768458	8.79473	-4.11983	0.000935098	0.0329737	-0.629861	TRIB2	28951	Down mRNA
11365	ILMN_1715179	-0.70881	10.0164	-4.67453	0.000310822	0.01676	0.435056	SNRPA1	6627	Down mRNA
11379	ILMN_1715324	-0.623355	7.84699	-4.23782	0.000738048	0.028237	-0.401258	HSD17B8	7923	Down mRNA
11674	ILMN_1717197	-0.995353	9.03384	-8.09792	8.19e-07	0.000636428	6.09242	CD3G	917	Down mRNA
11957	ILMN_1719205	-0.681705	10.5055	-4.22248	0.000761061	0.02877	-0.430929	FBL	2091	Down mRNA
11969	ILMN_1719256	-0.717657	8.54596	-4.02099	0.00114102	0.0370492	-0.821974	CKS1B	1163	Down mRNA
11977	ILMN_1719316	-0.77376	10.5876	-7.23194	3.17e-06	0.00132326	4.82807	TMED3	23423	Down mRNA
12318	ILMN_1721978	-0.589859	8.68557	-4.37549	0.000560818	0.0238204	-0.135793	CARD11	84433	Down mRNA
12381	ILMN_1722491	-0.747661	10.7851	-7.50893	2.04e-06	0.00101137	5.24461	APRT	353	Down mRNA
12914	ILMN_1726460	-0.756745	8.19375	-4.25184	0.00071764	0.0276862	-0.374159	RPL14	9045	Down mRNA
13078	ILMN_1727567	-1.16793	7.05128	-4.38753	0.000547561	0.0233873	-0.112661	OLIG2	10215	Down mRNA
13154	ILMN_1728132	-0.713265	10.0182	-6.0902	2.2e-05	0.00354722	2.98693	LDHB	3945	Down mRNA
13213	ILMN_1728535	-0.659596	9.8954	-6.47849	1.12e-05	0.00252354	3.63566	COPZ1	22818	Down mRNA
13336	ILMN_1729533	-0.677962	9.53794	-8.81351	2.87e-07	0.000411524	7.05587	APOA1BP	128240	Down mRNA
13400	ILMN_1730077	-0.690821	9.17108	-8.51134	4.43e-07	0.000527663	6.6577	RPUSD2	27079	Down mRNA
13468	ILMN_1730622	-0.96862	11.3905	-7.0706	4.13e-06	0.0015281	4.58008	EVL	51466	Down mRNA
13545	ILMN_1731107	-0.722244	9.55727	-7.58974	1.79e-06	0.000971678	5.36395	FLJ22471	80212	Down mRNA
13567	ILMN_1731233	-1.18315	11.968	-6.0819	2.24e-05	0.00355394	2.97281	GZMH	2999	Down mRNA
13634	ILMN_1731783	-0.634243	9.5231	-4.56702	0.000383881	0.0192346	0.230833	ATP1A1	476	Down mRNA
13689	ILMN_1732296	-0.707803	8.68697	-4.01522	0.00115439	0.0372352	-0.833215	ID3	3399	Down mRNA
13778	ILMN_1733110	-0.65094	9.51779	-3.83475	0.00166307	0.0464053	-1.18515	RASSF7	8045	Down mRNA
13859	ILMN_1733696	-0.615435	10.7204	-5.59622	5.38e-05	0.00595724	2.12844	IMP3	55272	Down mRNA
13897	ILMN_1733956	-0.731503	7.98549	-6.89649	5.5e-06	0.00165591	4.30799	IARS	3376	Down mRNA
13986	ILMN_1734826	-0.622569	9.26382	-4.52953	0.000413326	0.0202322	0.159344	NUP88	4927	Down mRNA
14008	ILMN_1735058	-0.785114	8.20702	-4.56765	0.000383406	0.0192306	0.232032	CHST12	55501	Down mRNA
14042	ILMN_1735360	-0.846394	9.8742	-5.4036	7.7e-05	0.0071002	1.78395	SDAD1	55153	Down mRNA
14181	ILMN_1736441	-0.582252	8.53169	-6.17076	1.91e-05	0.0033201	3.12343	PDXP	57026	Down mRNA
14592	ILMN_1739263	-0.906431	12.9633	-3.82181	0.00170733	0.047262	-1.21044	LOC643284	643284	Down mRNA
14624	ILMN_1739508	-1.27636	11.0919	-3.95654	0.00129961	0.0399652	-0.947509	LOC652493	652493	Down mRNA
14664	ILMN_1739794	-0.97699	9.38219	-6.58156	9.36e-06	0.00229537	3.80395	CD3E	916	Down mRNA
14674	ILMN_1739847	-0.585776	11.6685	-8.32359	5.84e-07	0.000565392	6.40397	EIF3S7	8664	Down mRNA
14710	ILMN_1740160	-0.649617	8.06081	-6.1752	1.89e-05	0.00331442	3.13092	PLCG1	5335	Down mRNA
14715	ILMN_1740170	-0.625519	10.7004	-4.75567	0.000265259	0.0151429	0.588394	C22orf16	400916	Down mRNA
14764	ILMN_1740490	-0.74536	7.50483	-6.79497	6.52e-06	0.0018291	4.14718	ZNF545	284406	Down mRNA
14794	ILMN_1740633	-0.855165	11.075	-3.99247	0.00120863	0.0383245	-0.877513	PRF1	5551	Down mRNA
14979	ILMN_1742001	-0.953679	7.72927	-5.10619	0.000134938	0.0100848	1.24189	CD160	11126	Down mRNA
15005	ILMN_1742147	-0.585023	9.27592	-4.80692	0.000240082	0.0141849	0.684856	UBL4A	8266	Down mRNA
15111	ILMN_1743049	-0.676169	9.23255	-4.28265	0.000674791	0.0267411	-0.314654	PWP1	11137	Down mRNA
15265	ILMN_1744347	-0.929671	11.1938	-4.5753	0.000377677	0.0190215	0.246593	LOC127295	127295	Down mRNA
15334	ILMN_1744949	-0.608079	7.53188	-4.69524	0.000298476	0.0163532	0.474265	RHOBTB3	22836	Down mRNA
15366	ILMN_1745172	-0.76789	10.592	-7.3723	2.53e-06	0.00114348	5.04059	ILF2	3608	Down mRNA
15501	ILMN_1746252	-0.708619	10.1325	-5.25447	0.000101845	0.00831865	1.51364	POLD2	5425	Down mRNA
15503	ILMN_1746265	-0.608449	7.69243	-6.41195	1.25e-05	0.00262882	3.52614	SARM1	23098	Down mRNA
15522	ILMN_1746426	-0.656717	8.88347	-4.35917	0.000579324	0.0243102	-0.167185	TOMM70A	9868	Down mRNA
15540	ILMN_1746565	-0.963406	10.9221	-6.22862	1.72e-05	0.00314081	3.22086	CD6	923	Down mRNA
15564	ILMN_1746720	-0.609606	8.87267	-5.53621	6.01e-05	0.00632388	2.02168	C18orf17	125488	Down mRNA
15726	ILMN_1748093	-0.619858	9.17457	-4.59116	0.000366067	0.0186679	0.276799	PAFAH1B3	5050	Down mRNA
15817	ILMN_1748827	-0.651792	8.2457	-4.89303	0.000203181	0.0128278	0.84625	LOC388564	388564	Down mRNA
15818	ILMN_1748831	-0.630852	7.42318	-5.37149	8.17e-05	0.00733189	1.72601	PPP1R13B	23368	Down mRNA
15876	ILMN_1749213	-0.78391	9.50923	-6.4556	1.16e-05	0.002601	3.59806	SDF2L1	23753	Down mRNA
16011	ILMN_1750294	-0.680269	7.37008	-4.01962	0.00114417	0.0370653	-0.82464	ADAM7	8756	Down mRNA
16142	ILMN_1751400	-0.842282	9.94453	-7.98294	9.75e-07	0.000720841	5.9309	SCAP1	8631	Down mRNA
16187	ILMN_1751753	-0.615343	8.84677	-4.38736	0.000547746	0.0233873	-0.112987	IDH2	3418	Down mRNA
16210	ILMN_1751956	-0.796336	10.403	-6.4978	1.08e-05	0.00246388	3.66732	MGST3	4259	Down mRNA
16241	ILMN_1752249	-0.80405	9.80782	-4.40611	0.000527712	0.022987	-0.0769552	FAM38A	9780	Down mRNA
16243	ILMN_1752269	-0.603269	8.8552	-3.95008	0.0013167	0.0403131	-0.96011	ACSS1	84532	Down mRNA
16248	ILMN_1752285	-0.638233	13.0294	-4.34321	0.000598026	0.0247965	-0.197906	RPL4	6124	Down mRNA
16270	ILMN_1752478	-0.782051	7.70761	-11.5928	8.1e-09	0.00013182	10.1906	DHRS3	9249	Down mRNA
16731	ILMN_1756355	-0.58176	10.3759	-6.76098	6.9e-06	0.00191463	4.09299	NDUFS3	4722	Down mRNA
16790	ILMN_1756862	-0.836293	8.63443	-5.42474	7.4e-05	0.00694358	1.82201	APOL3	80833	Down mRNA
16907	ILMN_1757730	-0.592251	7.61365	-5.51944	6.2e-05	0.00634955	1.99176	FLJ20272	55622	Down mRNA
17039	ILMN_1758798	-0.600831	9.27825	-4.72062	0.000284034	0.0158093	0.52224	LOC440348	440348	Down mRNA
17066	ILMN_1759008	-0.608872	9.44482	-6.52973	1.02e-05	0.00237687	3.71953	ZNF689	115509	Down mRNA
17146	ILMN_1759729	-0.626276	9.97327	-4.92561	0.000190792	0.0124482	0.907085	NDUFA8	4702	Down mRNA
17170	ILMN_1759952	-0.628742	10.7314	-6.89319	5.53e-06	0.00165591	4.30279	PSMA5	5686	Down mRNA
17194	ILMN_1760109	-0.721867	8.75816	-5.76072	3.98e-05	0.00497648	2.41838	SLAMF6	114836	Down mRNA
17245	ILMN_1760509	-1.32727	9.90448	-6.58985	9.23e-06	0.00227453	3.81742	EOMES	8320	Down mRNA
17313	ILMN_1761093	-0.663701	7.17569	-4.82696	0.000230917	0.0138864	0.722498	B3GAT1	27087	Down mRNA
17319	ILMN_1761138	-0.811119	10.866	-7.49817	2.07e-06	0.00101137	5.22864	C9orf142	286257	Down mRNA
17414	ILMN_1761945	-1.09808	11.5554	-3.96777	0.00127046	0.0394668	-0.925635	KSP37	83888	Down mRNA
17551	ILMN_1763129	-0.660903	8.76312	-6.62709	8.66e-06	0.00222457	3.87777	XTP3TPA	79077	Down mRNA
17709	ILMN_1764321	-0.641056	7.00199	-7.81928	1.25e-06	0.000834929	5.69767	ACOT4	122970	Down mRNA
17883	ILMN_1765684	-0.731039	10.0416	-5.94089	2.88e-05	0.00409103	2.7313	QIL1	125988	Down mRNA
17897	ILMN_1765796	-0.701896	7.63934	-4.12955	0.000917007	0.0326297	-0.610995	ENO2	2026	Down mRNA
17920	ILMN_1766010	-0.603949	9.57922	-3.84667	0.00162337	0.045901	-1.16188	YARS	8565	Down mRNA
18052	ILMN_1767139	-0.607368	10.3822	-5.5609	5.75e-05	0.00617577	2.06567	NDUFA13	51079	Down mRNA
18176	ILMN_1768127	-0.773663	9.53141	-5.42697	7.37e-05	0.00692809	1.82602	EBNA1BP2	10969	Down mRNA
18356	ILMN_1769383	-1.03388	11.1581	-7.46408	2.19e-06	0.00103567	5.17795	GIMAP5	55340	Down mRNA
18401	ILMN_1769782	-0.895179	8.73948	-5.0282	0.000156635	0.0109341	1.0978	LAX1	54900	Down mRNA
18416	ILMN_1769911	-0.746201	10.5583	-4.85516	0.00021863	0.0134459	0.775381	SLC38A1	81539	Down mRNA
18524	ILMN_1770768	-0.657593	8.17357	-4.31745	0.00062953	0.0256714	-0.247539	SLAMF1	6504	Down mRNA
18572	ILMN_1771139	-0.660753	8.45123	-6.38273	1.32e-05	0.00270252	3.47783	FBXO31	79791	Down mRNA
18598	ILMN_1771376	-0.772478	9.77676	-4.41151	0.000522091	0.0228467	-0.0665998	PEA15	8682	Down mRNA
18636	ILMN_1771734	-0.597556	8.59178	-6.12645	2.07e-05	0.00342584	3.04847	GMPS	8833	Down mRNA
18714	ILMN_1772459	-0.684056	10.7268	-4.76383	0.000261077	0.0150252	0.603764	RPS23	6228	Down mRNA
18751	ILMN_1772719	-0.625954	9.74375	-6.89275	5.54e-06	0.00165591	4.3021	XAB1	11321	Down mRNA
18772	ILMN_1772876	-0.594317	9.07908	-4.20224	0.000792545	0.0295031	-0.470096	ZNF395	55893	Down mRNA
18844	ILMN_1773352	-0.942227	13.3139	-4.85501	0.000218693	0.0134459	0.775104	CCL5	6352	Down mRNA
18957	ILMN_1774334	-0.700737	11.1974	-7.24485	3.11e-06	0.00130706	4.84774	HIGD2A	192286	Down mRNA
19157	ILMN_1776080	-0.627625	10.4848	-6.04832	2.37e-05	0.00365271	2.91558	GTPBP6	8225	Down mRNA
19186	ILMN_1776260	-0.686845	10.0363	-6.00896	2.55e-05	0.00376404	2.84827	PPIAL4	164022	Down mRNA
19314	ILMN_1777344	-0.804098	12.9925	-3.82564	0.00169411	0.0470388	-1.20295	RPS13	6207	Down mRNA
19332	ILMN_1777519	-1.10535	10.6459	-5.34205	8.64e-05	0.00763569	1.67276	ITGB7	3695	Down mRNA
19365	ILMN_1777740	-0.62469	8.90502	-4.27476	0.000685506	0.0269145	-0.329883	C8orf55	51337	Down mRNA
19388	ILMN_1778010	-0.889594	9.24823	-4.42554	0.000507755	0.0225478	-0.0396737	IL32	9235	Down mRNA
19544	ILMN_1779324	-1.20693	11.4698	-3.93394	0.00136038	0.0411687	-0.991574	GZMA	3001	Down mRNA
19672	ILMN_1780368	-0.832449	8.71164	-3.96321	0.00128222	0.0397202	-0.934519	GPR18	2841	Down mRNA
19731	ILMN_1780898	-0.774931	10.5943	-4.00893	0.00116912	0.0375867	-0.845451	PRKCH	5583	Down mRNA
19807	ILMN_1781516	-0.614029	9.71468	-4.04568	0.0010856	0.035846	-0.77393	SUPT16H	11198	Down mRNA
20034	ILMN_1783695	-0.747472	9.68684	-3.81681	0.00172472	0.047501	-1.2202	EPRS	2058	Down mRNA
20108	ILMN_1784287	-0.928574	9.60594	-6.66763	8.08e-06	0.00214067	3.94322	TGFBR3	7049	Down mRNA
20213	ILMN_1785095	-0.857009	10.0823	-7.34922	2.63e-06	0.00115452	5.00584	ATP6V0E2L	155066	Down mRNA
20229	ILMN_1785198	-0.5856	10.8972	-4.57686	0.000376519	0.0190023	0.249565	POLE3	54107	Down mRNA
20230	ILMN_1785202	-0.937795	10.25	-5.89832	3.1e-05	0.00428268	2.65781	STAT4	6775	Down mRNA
20331	ILMN_1786242	-0.75724	12.3514	-5.2746	9.8e-05	0.00820646	1.55031	LOC649821	649821	Down mRNA
20367	ILMN_1786612	-0.716282	10.9263	-4.80723	0.000239936	0.0141849	0.685442	PSME2	5721	Down mRNA
20387	ILMN_1786823	-0.75272	11.5425	-7.79184	1.31e-06	0.000834929	5.65819	ICAM2	3384	Down mRNA
20442	ILMN_1787345	-0.879638	9.91145	-6.49178	1.09e-05	0.00247794	3.65746	FKBP11	51303	Down mRNA
20582	ILMN_1788538	-1.02406	9.00648	-10.8379	1.99e-08	0.000204976	9.42547	NCALD	83988	Down mRNA
20663	ILMN_1789171	-0.670542	7.46497	-5.28365	9.64e-05	0.00814062	1.56677	EEF2K	29904	Down mRNA
20672	ILMN_1789266	-0.598204	8.85971	-5.48922	6.56e-05	0.0064981	1.93774	CCDC25	55246	Down mRNA
20923	ILMN_1791396	-0.682043	9.93367	-4.63938	0.000332985	0.0175683	0.368427	DGCR6L	85359	Down mRNA
21040	ILMN_1792389	-0.731174	7.80492	-4.22978	0.000750014	0.0285202	-0.4168	RNF165	494470	Down mRNA
21061	ILMN_1792538	-0.681906	10.6195	-4.58461	0.000370815	0.0187922	0.264333	CD7	924	Down mRNA
21172	ILMN_1793549	-0.91947	9.10535	-6.39081	1.3e-05	0.00267615	3.4912	PTPN4	5775	Down mRNA
21193	ILMN_1793712	-0.595658	9.58755	-3.81601	0.00172754	0.0475359	-1.22177	SCAMP3	10067	Down mRNA
21198	ILMN_1793732	-0.601818	8.47321	-4.21203	0.000777159	0.029108	-0.451154	FARS2	10667	Down mRNA
21249	ILMN_1794213	-0.634632	8.27396	-6.64501	8.4e-06	0.00218078	3.90673	ABHD14A	25864	Down mRNA
21260	ILMN_1794364	-0.709171	8.97894	-3.97365	0.00125544	0.0391211	-0.914164	CTSW	1521	Down mRNA
21360	ILMN_1795227	-0.68987	11.9258	-4.26755	0.000695449	0.0272093	-0.343801	DNCL1	8655	Down mRNA
21371	ILMN_1795285	-0.60339	9.74178	-4.06185	0.0010508	0.0352212	-0.742484	PHF15	23338	Down mRNA
21397	ILMN_1795464	-0.711582	8.45239	-7.78923	1.31e-06	0.000834929	5.65443	LTA	4049	Down mRNA
21450	ILMN_1795905	-0.643181	8.67995	-5.68057	4.61e-05	0.00540864	2.27761	ZBTB4	57659	Down mRNA
21460	ILMN_1795937	-0.847876	11.1644	-3.80394	0.00177038	0.0480532	-1.24535	VIL2	7430	Down mRNA
21472	ILMN_1796063	-0.600811	9.31679	-3.79704	0.00179533	0.048296	-1.25882	TRIM44	54765	Down mRNA
21485	ILMN_1796177	-0.710762	8.43174	-5.37184	8.17e-05	0.00733189	1.72664	GIPC1	10755	Down mRNA
21601	ILMN_1797074	-0.706709	9.08751	-5.55976	5.76e-05	0.00617577	2.06365	EMG1	10436	Down mRNA
21710	ILMN_1797975	-0.688845	7.18633	-4.00375	0.00118142	0.0379071	-0.855546	CXCR3	2833	Down mRNA
21910	ILMN_1799814	-0.61702	9.55522	-7.12669	3.76e-06	0.00148175	4.66674	WDR57	9410	Down mRNA
22074	ILMN_1801348	-0.69428	9.18419	-3.78873	0.00182587	0.0488262	-1.27505	GOT2	2806	Down mRNA
22166	ILMN_1802151	-0.596017	8.43489	-4.81306	0.000237236	0.0141473	0.696387	OSBPL5	114879	Down mRNA
22211	ILMN_1802553	-0.735184	10.4207	-6.33127	1.44e-05	0.00278529	3.39243	MRPS24	64951	Down mRNA
22272	ILMN_1803110	-0.653017	8.74508	-5.57292	5.62e-05	0.00610059	2.08706	SF3B3	23450	Down mRNA
22339	ILMN_1803686	-1.0398	9.62679	-9.06553	2.01e-07	0.000411524	7.37857	ADA	100	Down mRNA
22736	ILMN_1806818	-0.640712	7.89093	-3.83701	0.00165548	0.0462835	-1.18074	MCM3	4172	Down mRNA
22758	ILMN_1807074	-0.688093	11.1999	-5.74267	4.12e-05	0.00502155	2.38676	MIF	4282	Down mRNA
22991	ILMN_1809040	-0.631679	8.44162	-4.01805	0.0011478	0.0370844	-0.827694	LDLRAP1	26119	Down mRNA
23032	ILMN_1809433	-0.811591	11.1154	-4.20626	0.000786181	0.0293558	-0.462306	XBP1	7494	Down mRNA
23138	ILMN_1810334	-0.62596	11.0085	-5.13394	0.000127989	0.00974372	1.29297	COMMD7	149951	Down mRNA
23161	ILMN_1810577	-0.714238	12.8313	-4.32231	0.000623458	0.0255471	-0.23817	RPS4X	6191	Down mRNA
23230	ILMN_1811063	-0.695133	12.549	-4.00093	0.00118816	0.0380483	-0.861033	LOC649447	649447	Down mRNA
23304	ILMN_1811648	-0.637286	8.91626	-5.39077	7.88e-05	0.00716662	1.76082	DCAKD	79877	Down mRNA
23322	ILMN_1811779	-0.600722	6.85861	-4.53259	0.000410839	0.0201509	0.165181	MGC24103	158295	Down mRNA
23475	ILMN_1813207	-0.590673	8.81092	-5.4346	7.26e-05	0.00689669	1.83974	MRPS9	64965	Down mRNA
23490	ILMN_1813338	-0.742631	8.20879	-3.81138	0.00174384	0.0477044	-1.23081	LAG3	3902	Down mRNA
23520	ILMN_1813604	-0.659537	10.2854	-3.99995	0.00119052	0.0380496	-0.862946	NDUFB7	4713	Down mRNA
23580	ILMN_1814122	-0.63542	7.63972	-5.77941	3.85e-05	0.00487964	2.45107	MDC1	9656	Down mRNA
23730	ILMN_1815500	-0.69806	9.74766	-4.04832	0.00107984	0.0357502	-0.7688	ITPR3	3710	Down mRNA
23796	ILMN_2043816	-0.756904	9.51599	-5.63831	4.98e-05	0.00564003	2.203	ARPC5L	81873	Down mRNA
23800	ILMN_2044453	-0.781455	8.62924	-4.93635	0.000186882	0.0122586	0.927108	GPR92	57121	Down mRNA
23801	ILMN_2044471	-0.83991	8.74383	-6.00152	2.58e-05	0.00379319	2.83551	NCR3	259197	Down mRNA
23827	ILMN_2049536	-0.705322	9.69831	-6.98206	4.78e-06	0.00161266	4.4423	TRPV2	51393	Down mRNA
23898	ILMN_2057573	-0.702029	11.7056	-4.91724	0.000193899	0.0125232	0.891465	FAM62B	57488	Down mRNA
23998	ILMN_2072603	-0.799825	8.96926	-5.25411	0.000101914	0.00831865	1.51299	MRPL14	64928	Down mRNA
24001	ILMN_2073184	-1.1746	9.71075	-6.36277	1.36e-05	0.00271537	3.44476	EDG8	53637	Down mRNA
24004	ILMN_2073604	-0.589589	7.80906	-4.19028	0.000811771	0.0300355	-0.493254	EBP	10682	Down mRNA
24009	ILMN_2074762	-0.805043	7.20389	-5.44384	7.14e-05	0.00681832	1.85635	FCRL6	343413	Down mRNA
24025	ILMN_2076600	-1.02782	11.4658	-5.87657	3.23e-05	0.00441311	2.62016	ITM2A	9452	Down mRNA
24029	ILMN_2077094	-0.582369	11.3335	-4.04769	0.00108123	0.0357502	-0.770039	C11orf2	738	Down mRNA
24030	ILMN_2077680	-0.761915	8.21766	-6.03863	2.41e-05	0.00367576	2.89902	CLDND2	125875	Down mRNA
24046	ILMN_2079655	-1.23558	11.4348	-4.27993	0.000678465	0.0267673	-0.319904	KLRB1	3820	Down mRNA
24110	ILMN_2091412	-1.00107	8.6502	-8.38642	5.32e-07	0.000565392	6.48943	FLT3LG	2323	Down mRNA
24121	ILMN_2092756	-0.712033	9.34728	-4.4459	0.00048766	0.0221964	-0.000619884	TMEM109	79073	Down mRNA
24147	ILMN_2096116	-0.852323	10.5539	-4.05792	0.00105915	0.0354041	-0.750129	HSP90B1	7184	Down mRNA
24160	ILMN_2098616	-0.763491	10.1109	-4.41769	0.000515725	0.0227547	-0.0547359	AXIIR	389289	Down mRNA
24191	ILMN_2103591	-0.635128	7.67882	-5.96218	2.77e-05	0.00399587	2.76798	MORC2	22880	Down mRNA
24195	ILMN_2103919	-0.833885	7.80484	-6.88375	5.62e-06	0.00165591	4.28789	LRFN3	79414	Down mRNA
24537	ILMN_2154052	-0.66925	8.91226	-5.05159	0.000149773	0.0107135	1.14109	FVT1	2531	Down mRNA
24550	ILMN_2156982	-0.590644	10.2479	-5.55561	5.8e-05	0.00619371	2.05625	IMP4	92856	Down mRNA
24746	ILMN_2183510	-0.602522	10.5262	-4.41438	0.000519127	0.0228037	-0.0610928	ARMET	7873	Down mRNA
24747	ILMN_2183687	-0.907053	11.5778	-5.11956	0.000131543	0.00993155	1.26651	LIME1	54923	Down mRNA
24792	ILMN_2190084	-0.665254	12.259	-4.35644	0.000582478	0.0243797	-0.172436	VAMP8	8673	Down mRNA
24809	ILMN_2192385	-0.629988	8.73343	-3.77784	0.00186668	0.0494068	-1.29633	TTC19	54902	Down mRNA
24916	ILMN_2205211	-0.623775	10.5634	-5.0631	0.000146511	0.0105772	1.16237	LOC134997	134997	Down mRNA
24953	ILMN_2208903	-1.23527	13.3878	-4.06991	0.00103388	0.0347974	-0.726814	CD52	1043	Down mRNA
25152	ILMN_2239772	-0.66386	10.2253	-4.25615	0.000711487	0.0275396	-0.365837	FAM108A2	653401	Down mRNA
25156	ILMN_2243553	-0.666094	9.21832	-6.03171	2.44e-05	0.00368118	2.8872	ZNF275	10838	Down mRNA
25225	ILMN_2300186	-0.769186	11.0698	-5.05608	0.000148492	0.0106886	1.14939	DYNLL1	8655	Down mRNA
25262	ILMN_2320330	-0.774421	9.7296	-5.58559	5.49e-05	0.00604776	2.10956	MAL	4118	Down mRNA
25285	ILMN_2335604	-0.71701	8.53113	-5.96803	2.74e-05	0.00396593	2.77803	SKAP1	8631	Down mRNA
25322	ILMN_2358069	-0.660516	8.94411	-4.22428	0.000758315	0.0287106	-0.427435	MAD1L1	8379	Down mRNA
