# Supplementary material for: Construction and Bioinformatics Analysis of circRNA-miRNA-mRNA Network in Acute Myocardial Infarction
Source: Front Genet. 2022 Mar 29;13:854993. doi: 10.3389/fgene.2022.854993 (PMC9002054; doi:10.3389/fgene.2022.854993)
Supplement: Supplementary file 7 [file Table5.xlsx]

## Sheet: Supplementary Table S5 Annotati
circRNA	Alias	type of DEcircRNAs	change	chr	Symbol
hsa_circRNA_000781	hsa_circ_0000223	intron circRNA	Upregulated circRNAs	chr10:17754818-17754937+	STAM
hsa_circRNA_000864	hsa_circ_0000662	intron circRNA	Upregulated circRNAs	chr16:398402-398484-	AXIN1
hsa_circRNA_001112	hsa_circ_0001112	exonic circRNA	Downregulated circRNAs	chr2:234296902-234299129+	DGKD
hsa_circRNA_001350	hsa_circ_0000253	intron circRNA	Upregulated circRNAs	chr10:97999787-97999925-	BLNK
hsa_circRNA_001397	hsa_circ_0001397	exonic circRNA	Upregulated circRNAs	chr4:25315667-25317022+	ZCCHC4
hsa_circRNA_001490	hsa_circ_0001490	exonic circRNA	Upregulated circRNAs	chr5:61653517-61657356+	KIF2A
hsa_circRNA_001653	hsa_circ_0001568	exonic circRNA	Upregulated circRNAs	chr6:349113-349256+	DUSP22
hsa_circRNA_001654	hsa_circ_0001605	intron circRNA	Upregulated circRNAs	chr6:42903447-42905047+	CNPY3
hsa_circRNA_003997	hsa_circ_0003997	exonic circRNA	Upregulated circRNAs	chr11:122953792-122955421-	CLMP
hsa_circRNA_004225	hsa_circ_0004225	exonic circRNA	Upregulated circRNAs	chr3:119624601-119635021-	GSK3B
hsa_circRNA_004561	hsa_circ_0004561	-	Upregulated circRNAs	-	-
hsa_circRNA_006759	hsa_circ_0006759	-	Upregulated circRNAs	-	-
hsa_circRNA_007302	hsa_circ_0007302	exonic circRNA	Downregulated circRNAs	chr1:40656443-40668286+	RLF
hsa_circRNA_007444	hsa_circ_0007444	exonic circRNA	Downregulated circRNAs	chr5:95091099-95099324+	RHOBTB3
hsa_circRNA_015677	hsa_circ_0015677	exonic circRNA	Downregulated circRNAs	chr1:185153374-185200840+	SWT1
hsa_circRNA_023461	hsa_circ_0023461	exonic circRNA	Upregulated circRNAs	chr11:72406762-72423384-	ARAP1
hsa_circRNA_025522	hsa_circ_0025522	exonic circRNA	Upregulated circRNAs	chr12: 15094949-15102819 strand: -	ARHGDIB
hsa_circRNA_030722	hsa_circ_0030722	exonic circRNA	Downregulated circRNAs	chr13:99896085-99896878+	UBAC2
hsa_circRNA_034093	hsa_circ_0034093	exonic circRNA	Upregulated circRNAs	chr15:23060814-23062319-	NIPA1
hsa_circRNA_038011	hsa_circ_0038011	exonic circRNA	Upregulated circRNAs	chr16:15120499-15123913+	PDXDC1
hsa_circRNA_040730	hsa_circ_0040730	exonic circRNA	Downregulated circRNAs	chr16:85667519-85695371+	GSE1
hsa_circRNA_044837	hsa_circ_0044837	-	Downregulated circRNAs	-	-
hsa_circRNA_055440	hsa_circ_0055440	exonic circRNA	Upregulated circRNAs	chr2:85846342-85848702+	USP39
hsa_circRNA_055943	hsa_circ_0055943	exonic circRNA	Downregulated circRNAs	chr2:106739425-106774574-	UXS1
hsa_circRNA_066596	hsa_circ_0066596	exonic circRNA	Upregulated circRNAs	chr3:89259009-89259670+	EPHA3
hsa_circRNA_066869	hsa_circ_0066869	exonic circRNA	Upregulated circRNAs	chr3:119176864-119182471-	TMEM39A
hsa_circRNA_068655	hsa_circ_0068655	exonic circRNA	Downregulated circRNAs	chr3:196129822-196134264-	UBXN7
hsa_circRNA_071106	hsa_circ_0071106	exonic circRNA	Downregulated circRNAs	chr4:148778703-148803083+	ARHGAP10
hsa_circRNA_075503	hsa_circ_0075503	exonic circRNA	Upregulated circRNAs	chr6:3324067-3416089-	SLC22A23
hsa_circRNA_075549	hsa_circ_0075549	exon-intron circRNA	Upregulated circRNAs	chr6:7108864-7189555+	RREB1
hsa_circRNA_087800	hsa_circ_0087800	-	Upregulated circRNAs	-	-
hsa_circRNA_091761	hsa_circ_0091761	exonic circRNA	Upregulated circRNAs	chrX: 152965946-152968513 strand: -	BCAP31
hsa_circRNA_092435	hsa_circ_0000696	exonic circRNA	Upregulated circRNAs	chr16:47001424-47002076-	DNAJA2
hsa_circRNA_092523	hsa_circ_0001255	exonic circRNA	Upregulated circRNAs	chr22:50618381-50618469+	PANX2
hsa_circRNA_100088	hsa_circ_0005735	exonic circRNA	Downregulated circRNAs	chr1:21415630-21437876-	EIF4G3
hsa_circRNA_100562	hsa_circ_0006577	exonic circRNA	Downregulated circRNAs	chr10:16794537-16824083-	RSU1
hsa_circRNA_100802	hsa_circ_0009018	exonic circRNA	Upregulated circRNAs	chr11:44129232-44135851+	EXT2
hsa_circRNA_100923	hsa_circ_0023936	exonic circRNA	Downregulated circRNAs	chr11:85718584-85742653-	PICALM
hsa_circRNA_100970	hsa_circ_0024604	exonic circRNA	Downregulated circRNAs	chr11:120276826-120278532+	ARHGEF12
hsa_circRNA_101128	hsa_circ_0000437	exonic circRNA	Downregulated circRNAs	chr12:109046047-109048186-	CORO1C
hsa_circRNA_101231	hsa_circ_0000467	exonic circRNA	Downregulated circRNAs	chr13:21742126-21742538-	SKA3
hsa_circRNA_101282	hsa_circ_0030569	exonic circRNA	Upregulated circRNAs	chr13:95686858-95735544-	ABCC4
hsa_circRNA_101289	hsa_circ_0030720	exonic circRNA	Downregulated circRNAs	chr13:99890680-99896878+	UBAC2
hsa_circRNA_101306	hsa_circ_0031017	exonic circRNA	Upregulated circRNAs	chr13:114149816-114175048+	TMCO3
hsa_circRNA_101319	hsa_circ_0000524	exonic circRNA	Downregulated circRNAs	chr14:23378691-23380612-	RBM23
hsa_circRNA_101456	hsa_circ_0006770	-	Upregulated circRNAs	-	-
hsa_circRNA_101525	hsa_circ_0035381	exonic circRNA	Upregulated circRNAs	chr15:55621921-55634000+	PIGB
hsa_circRNA_101685	hsa_circ_0037516	exonic circRNA	Upregulated circRNAs	chr16:2369581-2369841-	ABCA3
hsa_circRNA_102445	hsa_circ_0004552	exonic circRNA	Upregulated circRNAs	chr19:11015626-11019883+	CARM1
hsa_circRNA_102611	hsa_circ_0007334	exonic circRNA	Downregulated circRNAs	chr2:9083315-9098771-	MBOAT2
hsa_circRNA_103045	hsa_circ_0001147	exonic circRNA	Downregulated circRNAs	chr20:34304661-34313077-	RBM39
hsa_circRNA_103109	hsa_circ_0061274	exonic circRNA	Downregulated circRNAs	chr21:16386664-16386787-	NRIP1
hsa_circRNA_103110	hsa_circ_0004771	exonic circRNA	Downregulated circRNAs	chr21:16386664-16415895-	NRIP1
hsa_circRNA_103111	hsa_circ_0061276	exonic circRNA	Downregulated circRNAs	chr21:16415815-16415895-	NRIP1
hsa_circRNA_103123	hsa_circ_0002360	exonic circRNA	Downregulated circRNAs	chr21:36206706-36231875-	RUNX1
hsa_circRNA_103361	hsa_circ_0001296	exonic circRNA	Upregulated circRNAs	chr3:47719687-47727660-	SMARCC1
hsa_circRNA_103372	hsa_circ_0003748	exonic circRNA	Upregulated circRNAs	chr3:48726970-48728915-	IP6K2
hsa_circRNA_103444	hsa_circ_0008797	-	Upregulated circRNAs	-	-
hsa_circRNA_103560	hsa_circ_0001380	exonic circRNA	Downregulated circRNAs	chr3:196118683-196129890-	UBXN7
hsa_circRNA_103646	hsa_circ_0001413	-	Downregulated circRNAs	-	-
hsa_circRNA_103756	hsa_circ_0004636	exonic circRNA	Downregulated circRNAs	chr4:151719232-151729550-	LRBA
hsa_circRNA_103757	hsa_circ_0008618	exonic circRNA	Downregulated circRNAs	chr4:151719232-151738409-	LRBA
hsa_circRNA_103758	hsa_circ_0071196	exonic circRNA	Downregulated circRNAs	chr4:151727422-151729550-	LRBA
hsa_circRNA_104310	hsa_circ_0079385	exonic circRNA	Upregulated circRNAs	chr7:6624646-6624891+	ZDHHC4
hsa_circRNA_104400	hsa_circ_0006944	exonic circRNA	Upregulated circRNAs	chr7:74119495-74131270+	GTF2I
hsa_circRNA_104401	hsa_circ_0005513	exonic circRNA	Upregulated circRNAs	chr7:74119495-74133260+	GTF2I
hsa_circRNA_104645	hsa_circ_0001811	exonic circRNA	Downregulated circRNAs	chr8:74585341-74601048-	STAU2
hsa_circRNA_400027	hsa_circ_0092367	exon-intron circRNA	Upregulated circRNAs	chr15:25325262-25326442+	SNHG14
hsa_circRNA_400033	hsa_circ_0092360	intron circRNA	Upregulated circRNAs	chr17:27047048-27047688+	RPL23A
hsa_circRNA_400101	hsa_circ_0092328	exon-intron circRNA	Upregulated circRNAs	chr9:136216037-136216257+	RPL7A
hsa_circRNA_400564	-	-	Upregulated circRNAs	-	-
hsa_circRNA_402265	-	-	Downregulated circRNAs	-	-
hsa_circRNA_404225	-	-	Downregulated circRNAs	-	-
hsa_circRNA_404567	-	-	Upregulated circRNAs	-	-
hsa_circRNA_404807	-	-	Upregulated circRNAs	-	-
hsa_circRNA_404818	-	-	Upregulated circRNAs	-	-
hsa_circRNA_405156	-	-	Upregulated circRNAs	-	-
hsa_circRNA_405261	-	-	Upregulated circRNAs	-	-
hsa_circRNA_405624	-	-	Upregulated circRNAs	-	-
hsa_circRNA_405990	-	-	Upregulated circRNAs	-	-
hsa_circRNA_406010	-	-	Upregulated circRNAs	-	-
hsa_circRNA_406422	-	-	Downregulated circRNAs	-	-
hsa_circRNA_406790	-	-	Upregulated circRNAs	-	-
