# Supplementary material for: Construction and Bioinformatics Analysis of circRNA-miRNA-mRNA Network in Acute Myocardial Infarction
Source: Front Genet. 2022 Mar 29;13:854993. doi: 10.3389/fgene.2022.854993 (PMC9002054; doi:10.3389/fgene.2022.854993)
Supplement: Supplementary file 8 [file Table7.xlsx]

## Sheet: Supplementary Table S7
	ID	Description	GeneRatio	BgRatio	pvalue	p.adjust	qvalue	geneID	Count			ID	Description	GeneRatio	BgRatio	pvalue	p.adjust	qvalue	geneID	Count			ID	Description	GeneRatio	BgRatio	pvalue	p.adjust	qvalue	geneID	Count			ID	Description	GeneRatio	BgRatio	pvalue	p.adjust	qvalue	geneID	Count
GO_BP	GO:0010506	regulation of autophagy	11/103	347/18866	0	0.00847868	0.00663797	ATP6V0B/MAPK3/MCL1/MFN2/SH3GLB1/STAT3/TBC1D14/TP53INP1/ULK1/USP10/WDR6	11		GO_CC	GO:0005776	autophagosome	6/104	97/19559	1e-05	0.00156502	0.00109624	GABARAPL1/HSPA8/SH3GLB1/TBC1D14/TP53INP1/ULK1	6		GO_MF	GO:0004721	phosphoprotein phosphatase activity	6/105	179/18352	0.00057357	0.0825796	0.0580175	DUSP1/DUSP5/PPP1R3B/PPP4R1/PTEN/PTPN4	6		KEGG	hsa04068	FoxO signaling pathway	9/60	131/8093	0	8.78e-05	4.62e-05	604/894/23710/8660/5595/5293/5728/5894/6774	9
GO_BP	GO:0000045	autophagosome assembly	6/103	96/18866	1e-05	0.0156503	0.0122527	GABARAPL1/MFN2/SH3GLB1/TBC1D14/TP53INP1/ULK1	6		GO_CC	GO:0005774	vacuolar membrane	11/104	427/19559	2e-05	0.00156502	0.00109624	ATP6V0B/CKAP4/DNAJC5/GABARAPL1/GNB2/HSPA8/SH3GLB1/SLCO4C1/TLR8/TM6SF1/ULK1	11		GO_MF	GO:0051019	mitogen-activated protein kinase binding	3/105	33/18352	0.000876417	0.0825796	0.0580175	DUSP1/DUSP5/PTAFR	3		KEGG	hsa05167	Kaposi sarcoma-associated herpesvirus infection	10/60	194/8093	0	0.00012008	6.32e-05	1871/2783/3710/6416/5595/5293/57580/5743/5894/6774	10
GO_BP	GO:1905037	autophagosome organization	6/103	99/18866	2e-05	0.0156503	0.0122527	GABARAPL1/MFN2/SH3GLB1/TBC1D14/TP53INP1/ULK1	6		GO_CC	GO:0031968	organelle outer membrane	8/104	218/19559	2e-05	0.00156502	0.00109624	ITPR3/MCL1/MFN2/PTGS2/RAF1/SH3GLB1/SNN/ULK1	8		GO_MF	GO:0016791	phosphatase activity	7/105	277/18352	0.00106942	0.0825796	0.0580175	DUSP1/DUSP5/INPP5A/PPP1R3B/PPP4R1/PTEN/PTPN4	7		KEGG	hsa05206	MicroRNAs in cancer	12/60	310/8093	0	0.00012008	6.32e-05	894/1398/1871/8660/5595/4170/5293/5728/5743/5894/6541/6774	12
GO_BP	GO:0010661	positive regulation of muscle cell apoptotic process	4/103	38/18866	5e-05	0.0293305	0.0229629	E2F3/MAP2K4/MFN2/PTEN	4		GO_CC	GO:0019867	outer membrane	8/104	220/19559	2e-05	0.00156502	0.00109624	ITPR3/MCL1/MFN2/PTGS2/RAF1/SH3GLB1/SNN/ULK1	8		GO_MF	GO:0005543	phospholipid binding	9/105	454/18352	0.00118307	0.0825796	0.0580175	HSPA8/ITPR3/LDLRAP1/OSBPL2/OSBPL5/PICALM/PREX1/PTAFR/SDCBP	9		KEGG	hsa04935	Growth hormone synthesis, secretion and action	8/60	119/8093	0	0.00012008	6.32e-05	1398/8660/3710/6416/5595/5293/5894/6774	8
GO_BP	GO:1902043	positive regulation of extrinsic apoptotic signaling pathway via death domain receptors	3/103	15/18866	7e-05	0.0293305	0.0229629	MAL/PEA15/PTEN	3		GO_CC	GO:0099522	region of cytosol	3/104	25/19559	0.00031	0.0156255	0.0109451	HSPA8/PTEN/STXBP5	3		GO_MF	GO:0005546	phosphatidylinositol-4,5-bisphosphate binding	4/105	82/18352	0.00125661	0.0825796	0.0580175	LDLRAP1/OSBPL2/PICALM/SDCBP	4		KEGG	hsa05163	Human cytomegalovirus infection	10/60	225/8093	1e-05	0.000207562	0.000109243	1398/1871/2783/3570/3710/5595/5293/5743/5894/6774	10
GO_BP	GO:0071260	cellular response to mechanical stimulus	5/103	79/18866	7e-05	0.0293305	0.0229629	CNN2/MAP2K4/MAPK3/PTGS2/TLR8	5		GO_CC	GO:0016323	basolateral plasma membrane	7/104	246/19559	0.00034	0.0156255	0.0109451	AQP9/IL6R/LDLRAP1/SLC38A1/SLC6A6/SLC7A1/SLCO4C1	7		GO_MF	GO:0001784	phosphotyrosine residue binding	3/105	42/18352	0.00177657	0.0825796	0.0580175	CRK/LDLRAP1/MAPK3	3		KEGG	hsa04140	Autophagy - animal	8/60	141/8093	1e-05	0.000284669	0.000149826	23710/8660/5595/5293/5728/5894/51100/8408	8
GO_BP	GO:0071496	cellular response to external stimulus	9/103	326/18866	7e-05	0.0293305	0.0229629	CNN2/GABARAPL1/HSPA8/MAP2K4/MAPK3/PTGS2/SH3GLB1/TLR8/ULK1	9		GO_CC	GO:0005741	mitochondrial outer membrane	6/104	192/19559	0.00057	0.0192417	0.0134781	MCL1/MFN2/RAF1/SH3GLB1/SNN/ULK1	6		GO_MF	GO:0008138	protein tyrosine/serine/threonine phosphatase activity	3/105	45/18352	0.00216886	0.0825796	0.0580175	DUSP1/DUSP5/PTEN	3		KEGG	hsa01521	EGFR tyrosine kinase inhibitor resistance	6/60	79/8093	2e-05	0.000691657	0.00036403	3570/5595/5293/5728/5894/6774	6
GO_BP	GO:0046683	response to organophosphorus	6/103	134/18866	9e-05	0.0322371	0.0252385	AQP9/DUSP1/EEF2K/PTAFR/PTEN/PTGS2	6		GO_CC	GO:0000421	autophagosome membrane	3/104	38/19559	0.00108	0.0266097	0.0186392	GABARAPL1/SH3GLB1/ULK1	3		GO_MF	GO:0004725	protein tyrosine phosphatase activity	4/105	101/18352	0.00270035	0.0825796	0.0580175	DUSP1/DUSP5/PTEN/PTPN4	4		KEGG	hsa04910	Insulin signaling pathway	7/60	137/8093	6e-05	0.00160824	0.00084644	1398/3632/8660/5595/5293/79660/5894	7
GO_BP	GO:0034393	positive regulation of smooth muscle cell apoptotic process	3/103	19/18866	0.00014	0.0394635	0.0308961	E2F3/MAP2K4/MFN2	3		GO_CC	GO:0019898	extrinsic component of membrane	7/104	306/19559	0.00125	0.0282715	0.0198031	GNB2/MAL/OSBPL2/PICALM/PIK3CD/STXBP5/ULK1	7		GO_MF	GO:0017137	Rab GTPase binding	5/105	172/18352	0.00309845	0.0825796	0.0580175	PICALM/RHOBTB3/STXBP5/TBC1D14/ULK1	5		KEGG	hsa04062	Chemokine signaling pathway	8/60	192/8093	8e-05	0.00176567	0.000929302	1398/58191/2783/5595/5293/57580/5894/6774	8
GO_BP	GO:0014074	response to purine-containing compound	6/103	149/18866	0.00017	0.0394635	0.0308961	AQP9/DUSP1/EEF2K/PTAFR/PTEN/PTGS2	6		GO_CC	GO:0009898	cytoplasmic side of plasma membrane	5/104	164/19559	0.00184	0.0326064	0.0228396	GNB2/LDLRAP1/OSBPL2/PTEN/PTPN4	5		GO_MF	GO:0045309	protein phosphorylated amino acid binding	3/105	53/18352	0.00346412	0.0825796	0.0580175	CRK/LDLRAP1/MAPK3	3		KEGG	hsa04218	Cellular senescence	7/60	156/8093	0.00014	0.00282902	0.00148896	894/1871/3710/5595/5293/5728/5894	7
GO_BP	GO:0002902	regulation of B cell apoptotic process	3/103	20/18866	0.00017	0.0394635	0.0308961	BCL6/IRS2/PTEN	3		GO_CC	GO:0045121	membrane raft	7/104	329/19559	0.00189	0.0326064	0.0228396	CRK/MAL/MAPK3/PTGS2/SDCBP/SKAP1/TLR6	7		GO_MF	GO:1901981	phosphatidylinositol phosphate binding	5/105	179/18352	0.00367418	0.0825796	0.0580175	LDLRAP1/OSBPL2/OSBPL5/PICALM/SDCBP	5		KEGG	hsa04917	Prolactin signaling pathway	5/60	70/8093	0.00016	0.00282902	0.00148896	894/5595/5293/5894/6774	5
GO_BP	GO:0070665	positive regulation of leukocyte proliferation	6/103	150/18866	0.00017	0.0394635	0.0308961	BCL6/CD6/IRS2/MAPK3/PELI1/SLC7A1	6		GO_CC	GO:0098857	membrane microdomain	7/104	330/19559	0.00192	0.0326064	0.0228396	CRK/MAL/MAPK3/PTGS2/SDCBP/SKAP1/TLR6	7		GO_MF	GO:0035091	phosphatidylinositol binding	6/105	262/18352	0.00396357	0.0825796	0.0580175	ITPR3/LDLRAP1/OSBPL2/OSBPL5/PICALM/SDCBP	6		KEGG	hsa05218	Melanoma	5/60	72/8093	0.00018	0.00282902	0.00148896	1871/5595/5293/5728/5894	5
GO_BP	GO:0009896	positive regulation of catabolic process	10/103	454/18866	0.00019	0.0394635	0.0308961	ABHD5/CSNK1D/HECW2/IRS2/MAPK3/MFN2/PTEN/SH3GLB1/TP53INP1/ULK1	10		GO_CC	GO:0098589	membrane region	7/104	343/19559	0.00238	0.03499	0.0245092	CRK/MAL/MAPK3/PTGS2/SDCBP/SKAP1/TLR6	7		GO_MF	GO:1902936	phosphatidylinositol bisphosphate binding	4/105	119/18352	0.00485688	0.0825796	0.0580175	LDLRAP1/OSBPL2/PICALM/SDCBP	4		KEGG	hsa05223	Non-small cell lung cancer	5/60	72/8093	0.00018	0.00282902	0.00148896	1871/5595/5293/5894/6774	5
GO_BP	GO:0062013	positive regulation of small molecule metabolic process	6/103	154/18866	0.0002	0.0394635	0.0308961	IRS2/LDLRAP1/LPGAT1/PTAFR/PTGS2/STAT3	6		GO_CC	GO:0044853	plasma membrane raft	4/104	113/19559	0.00312	0.0408287	0.0285991	MAL/MAPK3/PTGS2/SKAP1	4		GO_MF	GO:0019902	phosphatase binding	5/105	194/18352	0.00516036	0.0825796	0.0580175	IRS2/MAPK3/PPP1R3B/SKAP1/STAT3	5		KEGG	hsa04726	Serotonergic synapse	6/60	115/8093	0.00019	0.00282902	0.00148896	1843/2783/3710/5595/5743/5894	6
GO_BP	GO:0048661	positive regulation of smooth muscle cell proliferation	5/103	103/18866	0.00025	0.0434446	0.0340129	IL6R/LDLRAP1/MFN2/PTAFR/PTGS2	5		GO_CC	GO:0098562	cytoplasmic side of membrane	5/104	188/19559	0.00332	0.0408287	0.0285991	GNB2/LDLRAP1/OSBPL2/PTEN/PTPN4	5		GO_MF	GO:0042578	phosphoric ester hydrolase activity	7/105	369/18352	0.00530194	0.0825796	0.0580175	DUSP1/DUSP5/INPP5A/PPP1R3B/PPP4R1/PTEN/PTPN4	7		KEGG	hsa05214	Glioma	5/60	75/8093	0.00022	0.00282902	0.00148896	1871/5595/5293/5728/5894	5
GO_BP	GO:1900017	positive regulation of cytokine production involved in inflammatory response	3/103	23/18866	0.00026	0.0434446	0.0340129	CD6/STAT3/TLR6	3		GO_CC	GO:0030665	clathrin-coated vesicle membrane	4/104	118/19559	0.00364	0.0408287	0.0285991	DNAJC5/HSPA8/LDLRAP1/PICALM	4		GO_MF	GO:0004722	protein serine/threonine phosphatase activity	3/105	75/18352	0.00912085	0.0935458	0.065722	DUSP1/PPP4R1/PTEN	3		KEGG	hsa05212	Pancreatic cancer	5/60	76/8093	0.00023	0.00282902	0.00148896	1871/5595/5293/5894/6774	5
GO_BP	GO:0031331	positive regulation of cellular catabolic process	9/103	390/18866	0.00029	0.0434446	0.0340129	ABHD5/CSNK1D/IRS2/MAPK3/MFN2/PTEN/SH3GLB1/TP53INP1/ULK1	9		GO_CC	GO:0035577	azurophil granule membrane	3/104	58/19559	0.00364	0.0408287	0.0285991	CKAP4/DNAJC5/SLCO4C1	3		GO_MF	GO:0001540	amyloid-beta binding	3/105	77/18352	0.0097999	0.0935458	0.065722	LDLRAP1/PICALM/TLR6	3		KEGG	hsa05220	Chronic myeloid leukemia	5/60	76/8093	0.00023	0.00282902	0.00148896	1398/1871/5595/5293/5894	5
GO_BP	GO:0016236	macroautophagy	8/103	310/18866	0.0003	0.0434446	0.0340129	ATP6V0B/GABARAPL1/MAPK3/MFN2/SH3GLB1/TBC1D14/TP53INP1/ULK1	8		GO_CC	GO:0005765	lysosomal membrane	7/104	375/19559	0.0039	0.0408287	0.0285991	CKAP4/DNAJC5/GNB2/HSPA8/SLCO4C1/TLR8/TM6SF1	7		GO_MF	GO:0017016	Ras GTPase binding	7/105	415/18352	0.00982422	0.0935458	0.065722	CYRIA/PICALM/PREX1/RHOBTB3/STXBP5/TBC1D14/ULK1	7		KEGG	hsa04012	ErbB signaling pathway	5/60	85/8093	0.00039	0.00450842	0.00237285	1398/6416/5595/5293/5894	5
GO_BP	GO:1902041	regulation of extrinsic apoptotic signaling pathway via death domain receptors	4/103	61/18866	0.00034	0.043537	0.0340852	MAL/PEA15/PTEN/RAF1	4		GO_CC	GO:0098852	lytic vacuole membrane	7/104	375/19559	0.0039	0.0408287	0.0285991	CKAP4/DNAJC5/GNB2/HSPA8/SLCO4C1/TLR8/TM6SF1	7		GO_MF	GO:0019903	protein phosphatase binding	4/105	149/18352	0.0105936	0.0935458	0.065722	IRS2/PPP1R3B/SKAP1/STAT3	4		KEGG	hsa04210	Apoptosis	6/60	136/8093	0.00048	0.00488995	0.00257366	1520/3710/5595/4170/5293/5894	6
GO_BP	GO:0048660	regulation of smooth muscle cell proliferation	6/103	173/18866	0.00037	0.043537	0.0340852	IL6R/LDLRAP1/MFN2/PTAFR/PTEN/PTGS2	6		GO_CC	GO:0098802	plasma membrane signaling receptor complex	6/104	307/19559	0.00598	0.050826	0.0356018	CD6/IL6R/SDCBP/SKAP1/STXBP5/TLR6	6		GO_MF	GO:0008514	organic anion transmembrane transporter activity	5/105	233/18352	0.0109333	0.0935458	0.065722	AQP9/SLC38A1/SLC6A6/SLC7A1/SLCO4C1	5		KEGG	hsa05235	PD-L1 expression and PD-1 checkpoint pathway in cancer	5/60	89/8093	0.00049	0.00488995	0.00257366	5595/5293/5728/5894/6774	5
GO_BP	GO:0001783	B cell apoptotic process	3/103	26/18866	0.00038	0.043537	0.0340852	BCL6/IRS2/PTEN	3		GO_CC	GO:0045177	apical part of cell	7/104	433/19559	0.00838	0.0670922	0.0469957	IL6R/ITPR3/MAL/PTEN/SLC38A1/SLC6A6/SLC7A1	7		GO_MF	GO:0031267	small GTPase binding	7/105	428/18352	0.011502	0.0935458	0.065722	CYRIA/PICALM/PREX1/RHOBTB3/STXBP5/TBC1D14/ULK1	7		KEGG	hsa05135	Yersinia infection	6/60	137/8093	0.0005	0.00488995	0.00257366	81873/1398/6416/5595/5293/8935	6
GO_BP	GO:0033002	muscle cell proliferation	7/103	244/18866	0.00038	0.043537	0.0340852	IL6R/LDLRAP1/MFN2/PTAFR/PTEN/PTGS2/STAT3	7		GO_CC	GO:0005766	primary lysosome	4/104	155/19559	0.00946	0.0670922	0.0469957	CKAP4/DNAJC5/SDCBP/SLCO4C1	4		GO_MF	GO:0015171	amino acid transmembrane transporter activity	3/105	82/18352	0.0116237	0.0935458	0.065722	SLC38A1/SLC6A6/SLC7A1	3		KEGG	hsa04666	Fc gamma R-mediated phagocytosis	5/60	97/8093	0.00072	0.00621396	0.00327051	81873/1398/5595/5293/5894	5
GO_BP	GO:0007033	vacuole organization	6/103	174/18866	0.00039	0.043537	0.0340852	GABARAPL1/MFN2/SH3GLB1/TBC1D14/TP53INP1/ULK1	6		GO_CC	GO:0042582	azurophil granule	4/104	155/19559	0.00946	0.0670922	0.0469957	CKAP4/DNAJC5/SDCBP/SLCO4C1	4		GO_MF	GO:0051219	phosphoprotein binding	3/105	85/18352	0.0128055	0.0935458	0.065722	CRK/LDLRAP1/MAPK3	3		KEGG	hsa05215	Prostate cancer	5/60	97/8093	0.00072	0.00621396	0.00327051	1871/5595/5293/5728/5894	5
GO_BP	GO:0048659	smooth muscle cell proliferation	6/103	175/18866	0.0004	0.043537	0.0340852	IL6R/LDLRAP1/MFN2/PTAFR/PTEN/PTGS2	6		GO_CC	GO:0042581	specific granule	4/104	160/19559	0.01054	0.0670922	0.0469957	CKAP4/CNN2/DNAJC5/SLCO4C1	4		GO_MF	GO:0043178	alcohol binding	3/105	86/18352	0.0132141	0.0935458	0.065722	ITPR3/OSBPL2/OSBPL5	3		KEGG	hsa05224	Breast cancer	6/60	147/8093	0.00072	0.00621396	0.00327051	1871/23401/5595/5293/5728/5894	6
GO_BP	GO:0016241	regulation of macroautophagy	6/103	176/18866	0.00041	0.043537	0.0340852	ATP6V0B/MAPK3/MFN2/SH3GLB1/TBC1D14/ULK1	6		GO_CC	GO:0120111	neuron projection cytoplasm	3/104	87/19559	0.01121	0.0692862	0.0485325	GABARAPL1/MAP2K4/NDEL1	3		GO_MF	GO:0046943	carboxylic acid transmembrane transporter activity	4/105	162/18352	0.0140427	0.0935458	0.065722	AQP9/SLC38A1/SLC6A6/SLC7A1	4		KEGG	hsa04923	Regulation of lipolysis in adipocytes	4/60	57/8093	0.0008	0.00662739	0.0034881	51099/8660/5293/5743	4
GO_BP	GO:0032147	activation of protein kinase activity	8/103	331/18866	0.00046	0.0440393	0.0344785	CRK/DUSP5/IL6R/MAP2K4/MAPK3/PEA15/RAF1/TLR6	8		GO_CC	GO:0035579	specific granule membrane	3/104	91/19559	0.01265	0.0749842	0.0525238	CKAP4/DNAJC5/SLCO4C1	3		GO_MF	GO:0005342	organic acid transmembrane transporter activity	4/105	163/18352	0.0143342	0.0935458	0.065722	AQP9/SLC38A1/SLC6A6/SLC7A1	4		KEGG	hsa05213	Endometrial cancer	4/60	58/8093	0.00086	0.0068069	0.00358258	5595/5293/5728/5894	4
GO_BP	GO:0071214	cellular response to abiotic stimulus	8/103	331/18866	0.00046	0.0440393	0.0344785	CNN2/MAP2K4/MAPK3/PTAFR/PTEN/PTGS2/TLR8/TP53INP1	8		GO_CC	GO:0016324	apical plasma membrane	6/104	361/19559	0.01268	0.0749842	0.0525238	IL6R/MAL/PTEN/SLC38A1/SLC6A6/SLC7A1	6		GO_MF	GO:0004674	protein serine/threonine kinase activity	6/105	435/18352	0.0388328	0.134249	0.0943185	CSNK1D/EEF2K/MAP2K4/MAPK3/RAF1/ULK1	6		KEGG	hsa04370	VEGF signaling pathway	4/60	59/8093	0.00092	0.00699286	0.00368045	5595/5293/5743/5894	4
GO_BP	GO:0104004	cellular response to environmental stimulus	8/103	331/18866	0.00046	0.0440393	0.0344785	CNN2/MAP2K4/MAPK3/PTAFR/PTEN/PTGS2/TLR8/TP53INP1	8		GO_CC	GO:0005811	lipid droplet	3/104	93/19559	0.01341	0.0761898	0.0533683	ABHD5/CKAP4/OSBPL2	3		GO_MF	GO:0045296	cadherin binding	5/105	332/18352	0.0420063	0.13698	0.0962376	CNN2/CSNK1D/HSPA8/PICALM/SH3GLB1	5		KEGG	hsa04620	Toll-like receptor signaling pathway	5/60	104/8093	0.00099	0.00704709	0.003709	6416/5595/5293/10333/51311	5
GO_BP	GO:0016239	positive regulation of macroautophagy	4/103	68/18866	0.00052	0.0480633	0.0376289	MAPK3/MFN2/SH3GLB1/ULK1	4		GO_CC	GO:0019897	extrinsic component of plasma membrane	4/104	172/19559	0.01345	0.0761898	0.0533683	GNB2/OSBPL2/PICALM/STXBP5	4		GO_MF	GO:0022853	active ion transmembrane transporter activity	4/105	229/18352	0.0425618	0.13698	0.0962376	ATP6V0B/SLC38A1/SLC6A6/SLCO4C1	4		KEGG	hsa04625	C-type lectin receptor signaling pathway	5/60	104/8093	0.00099	0.00704709	0.003709	3710/5595/5293/5743/5894	5
GO_BP	GO:0043405	regulation of MAP kinase activity	8/103	342/18866	0.00057	0.0510913	0.0399994	CRK/DUSP1/DUSP5/MAP2K4/MAPK3/PEA15/RAF1/TLR6	8		GO_CC	GO:0030662	coated vesicle membrane	4/104	183/19559	0.01652	0.0847978	0.0593978	DNAJC5/HSPA8/LDLRAP1/PICALM	4		GO_MF	GO:0070851	growth factor receptor binding	3/105	141/18352	0.0472278	0.142011	0.0997722	IL6R/PTEN/SDCBP	3		KEGG	hsa04931	Insulin resistance	5/60	108/8093	0.00118	0.00773695	0.00407208	8660/5293/79660/5728/6774	5
GO_BP	GO:0071902	positive regulation of protein serine/threonine kinase activity	8/103	345/18866	0.00061	0.0513596	0.0402095	CCND2/CRK/DUSP5/MAP2K4/MAPK3/PEA15/RAF1/TLR6	8		GO_CC	GO:0042470	melanosome	3/104	105/19559	0.01851	0.0899177	0.0629841	DNAJC5/HSPA8/SDCBP	3													KEGG	hsa04630	JAK-STAT signaling pathway	6/60	162/8093	0.0012	0.00773695	0.00407208	894/3570/4170/5293/5894/6774	6
GO_BP	GO:0043406	positive regulation of MAP kinase activity	7/103	264/18866	0.00061	0.0513596	0.0402095	CRK/DUSP5/MAP2K4/MAPK3/PEA15/RAF1/TLR6	7		GO_CC	GO:0048770	pigment granule	3/104	105/19559	0.01851	0.0899177	0.0629841	DNAJC5/HSPA8/SDCBP	3													KEGG	hsa05161	Hepatitis B	6/60	162/8093	0.0012	0.00773695	0.00407208	1871/6416/5595/5293/5894/6774	6
GO_BP	GO:0010508	positive regulation of autophagy	5/103	131/18866	0.00076	0.0587497	0.0459952	MAPK3/MFN2/SH3GLB1/TP53INP1/ULK1	5		GO_CC	GO:0030136	clathrin-coated vesicle	4/104	194/19559	0.02001	0.0940921	0.0659082	DNAJC5/HSPA8/LDLRAP1/PICALM	4													KEGG	hsa04929	GnRH secretion	4/60	64/8093	0.00124	0.00777035	0.00408966	3710/5595/5293/5894	4
GO_BP	GO:0001819	positive regulation of cytokine production	9/103	447/18866	0.00076	0.0587497	0.0459952	CD6/IL6R/PELI1/PTAFR/PTGS2/SEC14L1/STAT3/TLR6/TLR8	9		GO_CC	GO:0005925	focal adhesion	6/104	415/19559	0.02346	0.101663	0.0712112	ARPC5L/CNN2/GNB2/HSPA8/MAPK3/SDCBP	6													KEGG	hsa05225	Hepatocellular carcinoma	6/60	168/8093	0.00145	0.00869326	0.0045754	1871/23401/5595/5293/5728/5894	6
GO_BP	GO:1905048	regulation of metallopeptidase activity	3/103	33/18866	0.00077	0.0587497	0.0459952	MAPK3/PICALM/STAT3	3		GO_CC	GO:0030667	secretory granule membrane	5/104	306/19559	0.02378	0.101663	0.0712112	CKAP4/DNAJC5/ITPR3/PTAFR/SLCO4C1	5													KEGG	hsa05221	Acute myeloid leukemia	4/60	67/8093	0.00148	0.00869326	0.0045754	5595/5293/5894/6774	4
GO_BP	GO:0043254	regulation of protein-containing complex assembly	9/103	449/18866	0.00079	0.0587663	0.0460083	ARPC5L/CYRIA/HSPA8/PREX1/RAF1/SH3GLB1/SKAP1/TLR6/ULK1	9		GO_CC	GO:0008021	synaptic vesicle	4/104	205/19559	0.02392	0.101663	0.0712112	DNAJC5/NDEL1/PICALM/STXBP5	4													KEGG	hsa04664	Fc epsilon RI signaling pathway	4/60	68/8093	0.00156	0.00893072	0.00470038	6416/5595/5293/5894	4
GO_BP	GO:0050671	positive regulation of lymphocyte proliferation	5/103	136/18866	0.0009	0.0611435	0.0478693	BCL6/CD6/IRS2/PELI1/SLC7A1	5		GO_CC	GO:0030055	cell-substrate junction	6/104	423/19559	0.02546	0.102224	0.0716043	ARPC5L/CNN2/GNB2/HSPA8/MAPK3/SDCBP	6													KEGG	hsa05211	Renal cell carcinoma	4/60	69/8093	0.00165	0.00917346	0.00482814	1398/5595/5293/5894	4
GO_BP	GO:0034390	smooth muscle cell apoptotic process	3/103	35/18866	0.00091	0.0611435	0.0478693	E2F3/MAP2K4/MFN2	3		GO_CC	GO:0101002	ficolin-1-rich granule	3/104	124/19559	0.0285	0.10768	0.075426	CRISPLD2/CTSS/HSPA8	3													KEGG	hsa05230	Central carbon metabolism in cancer	4/60	70/8093	0.00174	0.0094214	0.00495863	5595/5293/5728/5894	4
GO_BP	GO:0034391	regulation of smooth muscle cell apoptotic process	3/103	35/18866	0.00091	0.0611435	0.0478693	E2F3/MAP2K4/MFN2	3		GO_CC	GO:1904813	ficolin-1-rich granule lumen	3/104	124/19559	0.0285	0.10768	0.075426	CRISPLD2/CTSS/HSPA8	3													KEGG	hsa04926	Relaxin signaling pathway	5/60	129/8093	0.00258	0.0136215	0.00716924	2783/6416/5595/5293/5894	5
GO_BP	GO:0032946	positive regulation of mononuclear cell proliferation	5/103	137/18866	0.00093	0.0611435	0.0478693	BCL6/CD6/IRS2/PELI1/SLC7A1	5		GO_CC	GO:0070382	exocytic vesicle	4/104	223/19559	0.03126	0.109799	0.07691	DNAJC5/NDEL1/PICALM/STXBP5	4													KEGG	hsa05219	Bladder cancer	3/60	41/8093	0.00338	0.017346	0.00912947	1871/5595/5894	3
GO_BP	GO:0009612	response to mechanical stimulus	6/103	209/18866	0.00101	0.0647821	0.050718	CNN2/MAP2K4/MAPK3/PTGS2/RAF1/TLR8	6		GO_CC	GO:0045335	phagocytic vesicle	3/104	140/19559	0.03873	0.123947	0.0868203	ATP6V0B/CTSS/TLR6	3													KEGG	hsa04915	Estrogen signaling pathway	5/60	138/8093	0.00345	0.017346	0.00912947	3312/3710/5595/5293/5894	5
GO_BP	GO:2000785	regulation of autophagosome assembly	3/103	37/18866	0.00107	0.06738	0.0527519	SH3GLB1/TBC1D14/ULK1	3		GO_CC	GO:0005635	nuclear envelope	6/104	473/19559	0.04054	0.128221	0.0898143	CCND2/ITPR3/MAPK3/NDEL1/PTGS2/SDCBP	6													KEGG	hsa04510	Focal adhesion	6/60	201/8093	0.00357	0.0175303	0.00922648	894/1398/5595/5293/5728/5894	6
GO_BP	GO:0045923	positive regulation of fatty acid metabolic process	3/103	38/18866	0.00116	0.0694601	0.0543804	IRS2/LPGAT1/PTGS2	3																								KEGG	hsa05169	Epstein-Barr virus infection	6/60	202/8093	0.00366	0.0175464	0.00923495	894/1871/953/6416/5293/6774	6
GO_BP	GO:0010507	negative regulation of autophagy	4/103	85/18866	0.00121	0.0694601	0.0543804	MCL1/STAT3/TBC1D14/WDR6	4																								KEGG	hsa04540	Gap junction	4/60	88/8093	0.004	0.0184062	0.00968749	1453/3710/5595/5894	4
GO_BP	GO:2000106	regulation of leukocyte apoptotic process	4/103	86/18866	0.00126	0.0694601	0.0543804	BCL6/IRS2/PIK3CD/PTEN	4																								KEGG	hsa04550	Signaling pathways regulating pluripotency of stem cells	5/60	143/8093	0.00402	0.0184062	0.00968749	5595/5013/5293/5894/6774	5
GO_BP	GO:0043087	regulation of GTPase activity	9/103	481/18866	0.00127	0.0694601	0.0543804	BCL6/CRK/NDEL1/PICALM/PLXNC1/PREX1/SIPA1L2/STXBP5/TBC1D14	9																								KEGG	hsa04151	PI3K-Akt signaling pathway	8/60	354/8093	0.00433	0.0193058	0.0101609	894/2783/3570/5595/4170/5293/5728/5894	8
GO_BP	GO:0007409	axonogenesis	9/103	482/18866	0.00129	0.0694601	0.0543804	BCL11B/IRS2/MAPK3/NDEL1/PICALM/PIK3CD/PLXNC1/PTEN/ULK1	9																								KEGG	hsa04015	Rap1 signaling pathway	6/60	210/8093	0.00443	0.0193058	0.0101609	1398/5595/5293/5894/57568/8631	6
GO_BP	GO:0032755	positive regulation of interleukin-6 production	4/103	88/18866	0.00137	0.0694601	0.0543804	IL6R/STAT3/TLR6/TLR8	4																								KEGG	hsa05170	Human immunodeficiency virus 1 infection	6/60	212/8093	0.00464	0.0193058	0.0101609	1398/2783/3710/5595/5293/5894	6
GO_BP	GO:0043312	neutrophil degranulation	9/103	487/18866	0.00139	0.0694601	0.0543804	CKAP4/CNN2/CRISPLD2/CTSS/DNAJC5/HSPA8/PTAFR/SDCBP/SLCO4C1	9																								KEGG	hsa04930	Type II diabetes mellitus	3/60	46/8093	0.00469	0.0193058	0.0101609	8660/5595/5293	3
GO_BP	GO:1905039	carboxylic acid transmembrane transport	5/103	150/18866	0.00139	0.0694601	0.0543804	AQP9/IRS2/SLC38A1/SLC6A6/SLC7A1	5																								KEGG	hsa05222	Small cell lung cancer	4/60	92/8093	0.00469	0.0193058	0.0101609	1871/5293/5728/5743	4
GO_BP	GO:0008625	extrinsic apoptotic signaling pathway via death domain receptors	4/103	89/18866	0.00143	0.0694601	0.0543804	MAL/PEA15/PTEN/RAF1	4																								KEGG	hsa05226	Gastric cancer	5/60	149/8093	0.00479	0.0193058	0.0101609	1871/23401/5595/5293/5894	5
GO_BP	GO:1903825	organic acid transmembrane transport	5/103	151/18866	0.00143	0.0694601	0.0543804	AQP9/IRS2/SLC38A1/SLC6A6/SLC7A1	5																								KEGG	hsa04912	GnRH signaling pathway	4/60	93/8093	0.00488	0.0193058	0.0101609	3710/6416/5595/5894	4
GO_BP	GO:0002283	neutrophil activation involved in immune response	9/103	490/18866	0.00145	0.0694601	0.0543804	CKAP4/CNN2/CRISPLD2/CTSS/DNAJC5/HSPA8/PTAFR/SDCBP/SLCO4C1	9																								KEGG	hsa05417	Lipid and atherosclerosis	6/60	215/8093	0.00497	0.0193058	0.0101609	3312/6416/5595/5293/6774/10333	6
GO_BP	GO:0030890	positive regulation of B cell proliferation	3/103	41/18866	0.00145	0.0694601	0.0543804	BCL6/IRS2/PELI1	3																								KEGG	hsa04921	Oxytocin signaling pathway	5/60	154/8093	0.0055	0.0204851	0.0107816	29904/3710/5595/5743/5894	5
GO_BP	GO:0045834	positive regulation of lipid metabolic process	5/103	153/18866	0.00152	0.0694601	0.0543804	ABHD5/IRS2/LDLRAP1/LPGAT1/PTGS2	5																								KEGG	hsa04150	mTOR signaling pathway	5/60	155/8093	0.00565	0.0204851	0.0107816	5595/5293/5728/5894/8408	5
GO_BP	GO:1901653	cellular response to peptide	8/103	398/18866	0.00152	0.0694601	0.0543804	ATP6V0B/CRK/EEF2K/IRS2/NDEL1/PTEN/STAT3/TLR6	8																								KEGG	hsa04070	Phosphatidylinositol signaling system	4/60	97/8093	0.00566	0.0204851	0.0107816	3632/3710/5293/5728	4
GO_BP	GO:0010769	regulation of cell morphogenesis involved in differentiation	7/103	310/18866	0.00156	0.0694601	0.0543804	CRK/EEF2K/HECW2/NDEL1/PLXNC1/PREX1/PTEN	7																								KEGG	hsa04010	MAPK signaling pathway	7/60	294/8093	0.00577	0.0204851	0.0107816	1398/1843/1847/3312/6416/5595/5894	7
GO_BP	GO:0060326	cell chemotaxis	7/103	311/18866	0.00159	0.0694601	0.0543804	CRK/CXCL16/DUSP1/IL6R/MAPK3/PIK3CD/PREX1	7																								KEGG	hsa05166	Human T-cell leukemia virus 1 infection	6/60	222/8093	0.0058	0.0204851	0.0107816	894/1871/6416/5595/5293/5728	6
GO_BP	GO:0050773	regulation of dendrite development	5/103	155/18866	0.00161	0.0694601	0.0543804	CRK/EEF2K/HECW2/PREX1/PTEN	5																								KEGG	hsa01522	Endocrine resistance	4/60	98/8093	0.00587	0.0204851	0.0107816	1871/5595/5293/5894	4
GO_BP	GO:0097191	extrinsic apoptotic signaling pathway	6/103	230/18866	0.00164	0.0699176	0.0547386	IL6R/MAL/MCL1/PEA15/PTEN/RAF1	6																								KEGG	hsa05160	Hepatitis C	5/60	157/8093	0.00597	0.0204851	0.0107816	1871/5595/5293/5894/6774	5
GO_BP	GO:0010770	positive regulation of cell morphogenesis involved in differentiation	5/103	157/18866	0.0017	0.0702229	0.0549777	CRK/EEF2K/NDEL1/PLXNC1/PREX1	5																								KEGG	hsa05142	Chagas disease	4/60	102/8093	0.00676	0.0228206	0.0120109	6416/5595/5293/10333	4
GO_BP	GO:0030595	leukocyte chemotaxis	6/103	232/18866	0.00172	0.0702229	0.0549777	CXCL16/DUSP1/IL6R/MAPK3/PIK3CD/PREX1	6																								KEGG	hsa05010	Alzheimer disease	8/60	384/8093	0.00702	0.0233307	0.0122793	23401/8660/3710/5595/5293/5743/5894/8408	8
GO_BP	GO:0010660	regulation of muscle cell apoptotic process	4/103	94/18866	0.00175	0.0702229	0.0549777	E2F3/MAP2K4/MFN2/PTEN	4																								KEGG	hsa04066	HIF-1 signaling pathway	4/60	109/8093	0.00851	0.0278401	0.0146527	3570/5595/5293/6774	4
GO_BP	GO:0051591	response to cAMP	4/103	94/18866	0.00175	0.0702229	0.0549777	AQP9/DUSP1/EEF2K/PTAFR	4																								KEGG	hsa04668	TNF signaling pathway	4/60	112/8093	0.00935	0.0300975	0.0158408	6416/5595/5293/5743	4
GO_BP	GO:1901214	regulation of neuron death	7/103	321/18866	0.0019	0.072372	0.0566602	BTBD10/DNAJC5/MAP2K4/MCL1/PICALM/STAT3/TLR6	7																								KEGG	hsa04725	Cholinergic synapse	4/60	113/8093	0.00964	0.0302078	0.0158988	2783/3710/5595/5293	4
GO_BP	GO:2001236	regulation of extrinsic apoptotic signaling pathway	5/103	162/18866	0.00195	0.072372	0.0566602	MAL/MCL1/PEA15/PTEN/RAF1	5																								KEGG	hsa04730	Long-term depression	3/60	60/8093	0.00983	0.0302078	0.0158988	3710/5595/5894	3
GO_BP	GO:1901216	positive regulation of neuron death	4/103	97/18866	0.00197	0.072372	0.0566602	MAP2K4/MCL1/PICALM/TLR6	4																								KEGG	hsa04724	Glutamatergic synapse	4/60	114/8093	0.00994	0.0302078	0.0158988	2783/3710/5595/81539	4
GO_BP	GO:0051056	regulation of small GTPase mediated signal transduction	7/103	323/18866	0.00197	0.072372	0.0566602	BCL6/CRK/IRS2/MFN2/PREX1/RAF1/SIPA1L2	7																								KEGG	hsa05132	Salmonella infection	6/60	249/8093	0.00997	0.0302078	0.0158988	81873/6416/5595/5293/5894/10333	6
GO_BP	GO:0048538	thymus development	3/103	46/18866	0.00202	0.072372	0.0566602	BCL11B/MAPK3/RAF1	3																								KEGG	hsa05152	Tuberculosis	5/60	180/8093	0.01048	0.0312666	0.0164561	533/1520/5595/5894/10333	5
GO_BP	GO:0070663	regulation of leukocyte proliferation	6/103	240/18866	0.00204	0.072372	0.0566602	BCL6/CD6/IRS2/MAPK3/PELI1/SLC7A1	6																								KEGG	hsa04213	Longevity regulating pathway - multiple species	3/60	62/8093	0.01075	0.0312666	0.0164561	3312/8660/5293	3
GO_BP	GO:0010657	muscle cell apoptotic process	4/103	98/18866	0.00204	0.072372	0.0566602	E2F3/MAP2K4/MFN2/PTEN	4																								KEGG	hsa05165	Human papillomavirus infection	7/60	331/8093	0.01078	0.0312666	0.0164561	533/894/5595/5293/5728/5743/5894	7
GO_BP	GO:0006953	acute-phase response	3/103	47/18866	0.00215	0.0743431	0.0582033	IL6R/PTGS2/STAT3	3																								KEGG	hsa04071	Sphingolipid signaling pathway	4/60	119/8093	0.01151	0.0324714	0.0170902	5595/5293/5728/5894	4
GO_BP	GO:0044088	regulation of vacuole organization	3/103	47/18866	0.00215	0.0743431	0.0582033	SH3GLB1/TBC1D14/ULK1	3																								KEGG	hsa04722	Neurotrophin signaling pathway	4/60	119/8093	0.01151	0.0324714	0.0170902	1398/5595/5293/5894	4
GO_BP	GO:0071375	cellular response to peptide hormone stimulus	7/103	330/18866	0.00222	0.0748245	0.0585803	ATP6V0B/CRK/EEF2K/IRS2/NDEL1/PTEN/STAT3	7																								KEGG	hsa04152	AMPK signaling pathway	4/60	120/8093	0.01184	0.0329568	0.0173457	29904/8660/5293/8408	4
GO_BP	GO:0060324	face development	3/103	48/18866	0.00229	0.0761322	0.059604	CRISPLD2/MAPK3/RAF1	3																								KEGG	hsa04613	Neutrophil extracellular trap formation	5/60	190/8093	0.01302	0.0357553	0.0188186	366/5595/5293/5894/51311	5
GO_BP	GO:0016358	dendrite development	6/103	247/18866	0.00235	0.0774164	0.0606095	CRK/EEF2K/HECW2/PICALM/PREX1/PTEN	6																								KEGG	hsa04720	Long-term potentiation	3/60	67/8093	0.01326	0.0359481	0.0189201	3710/5595/5894	3
GO_BP	GO:1990090	cellular response to nerve growth factor stimulus	3/103	49/18866	0.00243	0.0786901	0.0616066	CRK/EEF2K/PTEN	3																								KEGG	hsa04137	Mitophagy - animal	3/60	72/8093	0.01609	0.0430387	0.022652	23710/9927/8408	3
GO_BP	GO:0035335	peptidyl-tyrosine dephosphorylation	4/103	103/18866	0.00245	0.0786901	0.0616066	DUSP1/DUSP5/PTEN/PTPN4	4																								KEGG	hsa00562	Inositol phosphate metabolism	3/60	73/8093	0.01669	0.0440781	0.023199	3632/5293/5728	3
GO_BP	GO:0071354	cellular response to interleukin-6	3/103	51/18866	0.00272	0.0854413	0.0668921	IL6R/ST3GAL6/STAT3	3																								KEGG	hsa05205	Proteoglycans in cancer	5/60	205/8093	0.01757	0.0458194	0.0241155	3710/5595/5293/5894/6774	5
GO_BP	GO:0006650	glycerophospholipid metabolic process	7/103	343/18866	0.00275	0.0855244	0.0669572	ABHD5/FAM126B/INPP5A/LPGAT1/OSBPL5/PIK3CD/PTEN	7																								KEGG	hsa04371	Apelin signaling pathway	4/60	138/8093	0.0189	0.0486157	0.0255872	2783/3710/5595/5894	4
GO_BP	GO:0000186	activation of MAPKK activity	3/103	52/18866	0.00288	0.086389	0.0676341	CRK/MAPK3/RAF1	3																								KEGG	hsa05100	Bacterial invasion of epithelial cells	3/60	77/8093	0.01923	0.0486157	0.0255872	81873/1398/5293	3
GO_BP	GO:1990089	response to nerve growth factor	3/103	52/18866	0.00288	0.086389	0.0676341	CRK/EEF2K/PTEN	3																								KEGG	hsa05162	Measles	4/60	139/8093	0.01935	0.0486157	0.0255872	894/3312/5293/6774	4
GO_BP	GO:2001238	positive regulation of extrinsic apoptotic signaling pathway	3/103	52/18866	0.00288	0.086389	0.0676341	MAL/PEA15/PTEN	3																								KEGG	hsa05207	Chemical carcinogenesis - receptor activation	5/60	212/8093	0.02002	0.0496869	0.026151	604/5595/5293/5894/6774	5
GO_BP	GO:0071887	leukocyte apoptotic process	4/103	108/18866	0.00291	0.0863919	0.0676364	BCL6/IRS2/PIK3CD/PTEN	4																								KEGG	hsa04810	Regulation of actin cytoskeleton	5/60	218/8093	0.02229	0.0546608	0.0287688	81873/1398/5595/5293/5894	5
GO_BP	GO:0071320	cellular response to cAMP	3/103	53/18866	0.00304	0.0892717	0.069891	AQP9/EEF2K/PTAFR	3																								KEGG	hsa04662	B cell receptor signaling pathway	3/60	82/8093	0.02268	0.0549654	0.0289292	5595/5293/5894	3
GO_BP	GO:0043434	response to peptide hormone	8/103	447/18866	0.00312	0.0906999	0.0710091	ATP6V0B/CRK/EEF2K/IRS2/NDEL1/PTEN/PTGS2/STAT3	8																								KEGG	hsa04723	Retrograde endocannabinoid signaling	4/60	148/8093	0.02375	0.056886	0.02994	2783/3710/5595/5743	4
GO_BP	GO:0002526	acute inflammatory response	4/103	111/18866	0.00321	0.0923736	0.0723194	CD6/IL6R/PTGS2/STAT3	4																								KEGG	hsa05208	Chemical carcinogenesis - reactive oxygen species	5/60	223/8093	0.0243	0.057547	0.0302879	6416/5595/5293/5728/5894	5
GO_BP	GO:0070741	response to interleukin-6	3/103	55/18866	0.00337	0.0941823	0.0737355	IL6R/ST3GAL6/STAT3	3																								KEGG	hsa05210	Colorectal cancer	3/60	86/8093	0.02567	0.0600948	0.0316288	5595/5293/5894	3
GO_BP	GO:0046488	phosphatidylinositol metabolic process	5/103	185/18866	0.00346	0.0957299	0.0749471	FAM126B/INPP5A/LPGAT1/PIK3CD/PTEN	5																								KEGG	hsa04211	Longevity regulating pathway	3/60	89/8093	0.02805	0.063886	0.0336242	8660/5293/8408	3
GO_BP	GO:0070228	regulation of lymphocyte apoptotic process	3/103	56/18866	0.00355	0.0971597	0.0760665	BCL6/IRS2/PTEN	3																								KEGG	hsa04727	GABAergic synapse	3/60	89/8093	0.02805	0.063886	0.0336242	23710/2783/81539	3
GO_BP	GO:0070997	neuron death	7/103	360/18866	0.0036	0.0974257	0.0762747	BTBD10/DNAJC5/MAP2K4/MCL1/PICALM/STAT3/TLR6	7																								KEGG	hsa05171	Coronavirus disease - COVID-19	5/60	232/8093	0.02822	0.063886	0.0336242	3570/5595/5293/6774/51311	5
GO_BP	GO:0010038	response to metal ion	7/103	366/18866	0.00394	0.10124	0.079261	AQP9/DUSP1/EEF2K/ITPR3/MAPK3/PTEN/PTGS2	7																								KEGG	hsa04960	Aldosterone-regulated sodium reabsorption	2/60	37/8093	0.03049	0.0682679	0.0359305	5595/5293	2
GO_BP	GO:0021953	central nervous system neuron differentiation	5/103	192/18866	0.00406	0.10124	0.079261	BCL11B/CRK/CSNK1D/NDEL1/PTEN	5																								KEGG	hsa04022	cGMP-PKG signaling pathway	4/60	167/8093	0.0349	0.0765733	0.0403017	8660/3710/5595/5894	4
GO_BP	GO:0048015	phosphatidylinositol-mediated signaling	5/103	192/18866	0.00406	0.10124	0.079261	IRS2/MAPK3/PIK3CD/PTAFR/PTEN	5																								KEGG	hsa04713	Circadian entrainment	3/60	97/8093	0.03494	0.0765733	0.0403017	2783/3710/5595	3
GO_BP	GO:0031102	neuron projection regeneration	3/103	59/18866	0.00412	0.10124	0.079261	NDEL1/PTEN/ULK1	3																								KEGG	hsa05131	Shigellosis	5/60	247/8093	0.03561	0.0769479	0.0404989	81873/1398/3710/5595/5293	5
GO_BP	GO:0031663	lipopolysaccharide-mediated signaling pathway	3/103	59/18866	0.00412	0.10124	0.079261	CD6/MAPK3/PTAFR	3																								KEGG	hsa05231	Choline metabolism in cancer	3/60	98/8093	0.03586	0.0769479	0.0404989	5595/5293/5894	3
GO_BP	GO:0046578	regulation of Ras protein signal transduction	5/103	194/18866	0.00424	0.10124	0.079261	BCL6/CRK/IRS2/MFN2/RAF1	5																								KEGG	hsa04933	AGE-RAGE signaling pathway in diabetic complications	3/60	100/8093	0.03773	0.0801329	0.0421752	5595/5293/6774	3
GO_BP	GO:0031667	response to nutrient levels	8/103	473/18866	0.00438	0.10124	0.079261	CHSY1/GABARAPL1/HSPA8/MAPK3/PTEN/PTGS2/SH3GLB1/ULK1	8																								KEGG	hsa04914	Progesterone-mediated oocyte maturation	3/60	102/8093	0.03966	0.0833571	0.0438721	5595/5293/5894	3
GO_BP	GO:0048017	inositol lipid-mediated signaling	5/103	196/18866	0.00443	0.10124	0.079261	IRS2/MAPK3/PIK3CD/PTAFR/PTEN	5																								KEGG	hsa04660	T cell receptor signaling pathway	3/60	104/8093	0.04163	0.0866186	0.0455887	5595/5293/5894	3
GO_BP	GO:0030888	regulation of B cell proliferation	3/103	62/18866	0.00473	0.10124	0.079261	BCL6/IRS2/PELI1	3																								KEGG	hsa04928	Parathyroid hormone synthesis, secretion and action	3/60	106/8093	0.04365	0.0899157	0.047324	3710/5595/5894	3
GO_BP	GO:0017038	protein import	5/103	200/18866	0.00482	0.10124	0.079261	E2F3/FAM53C/HSPA8/PTGS2/STAT3	5																								KEGG	hsa04360	Axon guidance	4/60	182/8093	0.04553	0.0923324	0.048596	5595/5293/10154/5894	4
GO_BP	GO:0002221	pattern recognition receptor signaling pathway	5/103	201/18866	0.00492	0.10124	0.079261	CTSS/PELI1/SEC14L1/TLR6/TLR8	5																								KEGG	hsa04659	Th17 cell differentiation	3/60	108/8093	0.04572	0.0923324	0.048596	3570/5595/6774	3
GO_BP	GO:0042110	T cell activation	8/103	483/18866	0.00496	0.10124	0.079261	BCL11B/BCL6/CD6/PELI1/PIK3CD/PREX1/SLC7A1/STAT3	8																								KEGG	hsa04621	NOD-like receptor signaling pathway	4/60	184/8093	0.04708	0.0941518	0.0495536	23710/3710/5595/9927	4
GO_BP	GO:0031349	positive regulation of defense response	7/103	385/18866	0.00517	0.10124	0.079261	CD6/MAPK3/PTGS2/RAF1/STAT3/TLR6/TLR8	7
GO_BP	GO:0014066	regulation of phosphatidylinositol 3-kinase signaling	4/103	127/18866	0.00518	0.10124	0.079261	IRS2/MAPK3/PIK3CD/PTEN	4
GO_BP	GO:0034763	negative regulation of transmembrane transport	4/103	128/18866	0.00533	0.10124	0.079261	HECW2/IRS2/PEA15/PTEN	4
GO_BP	GO:0042594	response to starvation	5/103	206/18866	0.00545	0.10124	0.079261	GABARAPL1/HSPA8/MAPK3/SH3GLB1/ULK1	5
GO_BP	GO:0044262	cellular carbohydrate metabolic process	6/103	294/18866	0.00551	0.101493	0.0794587	INPP5A/IRS2/PPP1R3B/PTAFR/PTEN/STAT3	6
GO_BP	GO:0045123	cellular extravasation	3/103	67/18866	0.00588	0.105463	0.0825669	CRK/PIK3CD/PTAFR	3
GO_BP	GO:0072678	T cell migration	3/103	67/18866	0.00588	0.105463	0.0825669	CRK/CXCL16/PIK3CD	3
GO_BP	GO:1900015	regulation of cytokine production involved in inflammatory response	3/103	67/18866	0.00588	0.105463	0.0825669	CD6/STAT3/TLR6	3
GO_BP	GO:0022604	regulation of cell morphogenesis	8/103	499/18866	0.00601	0.10713	0.0838721	CRK/EEF2K/HECW2/NDEL1/PLXNC1/PREX1/PTEN/RHOBTB3	8
GO_BP	GO:0002685	regulation of leukocyte migration	5/103	212/18866	0.00615	0.108845	0.0852147	CRK/DUSP1/IL6R/MAPK3/PTAFR	5
GO_BP	GO:0002534	cytokine production involved in inflammatory response	3/103	70/18866	0.00664	0.115354	0.0903112	CD6/STAT3/TLR6	3
GO_BP	GO:0010810	regulation of cell-substrate adhesion	5/103	217/18866	0.00677	0.116862	0.0914912	BCL6/CRK/PREX1/PTEN/SKAP1	5
GO_BP	GO:0002696	positive regulation of leukocyte activation	7/103	406/18866	0.00686	0.117041	0.0916317	BCL6/CD6/IRS2/PELI1/PTAFR/SLC7A1/TLR6	7
GO_BP	GO:0043547	positive regulation of GTPase activity	7/103	406/18866	0.00686	0.117041	0.0916317	CRK/NDEL1/PICALM/PREX1/SIPA1L2/STXBP5/TBC1D14	7
GO_BP	GO:0050670	regulation of lymphocyte proliferation	5/103	219/18866	0.00703	0.118403	0.0926977	BCL6/CD6/IRS2/PELI1/SLC7A1	5
GO_BP	GO:0018105	peptidyl-serine phosphorylation	6/103	310/18866	0.00708	0.118616	0.0928643	CSNK1D/MAPK3/PTEN/PTGS2/RAF1/ULK1	6
GO_BP	GO:0043647	inositol phosphate metabolic process	3/103	72/18866	0.00718	0.119285	0.0933883	INPP5A/PTAFR/PTEN	3
GO_BP	GO:0031669	cellular response to nutrient levels	5/103	221/18866	0.0073	0.119285	0.0933883	GABARAPL1/HSPA8/MAPK3/SH3GLB1/ULK1	5
GO_BP	GO:0032944	regulation of mononuclear cell proliferation	5/103	221/18866	0.0073	0.119285	0.0933883	BCL6/CD6/IRS2/PELI1/SLC7A1	5
GO_BP	GO:0070661	leukocyte proliferation	6/103	313/18866	0.00741	0.119285	0.0933883	BCL6/CD6/IRS2/MAPK3/PELI1/SLC7A1	6
GO_BP	GO:0097529	myeloid leukocyte migration	5/103	222/18866	0.00743	0.119285	0.0933883	DUSP1/IL6R/MAPK3/PIK3CD/PREX1	5
GO_BP	GO:0070227	lymphocyte apoptotic process	3/103	73/18866	0.00745	0.119285	0.0933883	BCL6/IRS2/PTEN	3
GO_BP	GO:1902117	positive regulation of organelle assembly	3/103	73/18866	0.00745	0.119285	0.0933883	SDCBP/SH3GLB1/ULK1	3
GO_BP	GO:0032355	response to estradiol	4/103	141/18866	0.00747	0.119285	0.0933883	DUSP1/PTEN/PTGS2/STAT3	4
GO_BP	GO:0098656	anion transmembrane transport	6/103	315/18866	0.00764	0.120561	0.0943873	AQP9/IRS2/PTAFR/SLC38A1/SLC6A6/SLC7A1	6
GO_BP	GO:0032869	cellular response to insulin stimulus	5/103	226/18866	0.008	0.121322	0.0949835	ATP6V0B/EEF2K/IRS2/NDEL1/PTEN	5
GO_BP	GO:0007568	aging	6/103	319/18866	0.0081	0.121322	0.0949835	BCL6/MAPK3/PICALM/PTEN/PTGS2/STAT3	6
GO_BP	GO:0050867	positive regulation of cell activation	7/103	421/18866	0.0083	0.121322	0.0949835	BCL6/CD6/IRS2/PELI1/PTAFR/SLC7A1/TLR6	7
GO_BP	GO:0048813	dendrite morphogenesis	4/103	146/18866	0.00842	0.121322	0.0949835	EEF2K/HECW2/PICALM/PTEN	4
GO_BP	GO:0006470	protein dephosphorylation	6/103	323/18866	0.00858	0.121322	0.0949835	DUSP1/DUSP5/PPP1R3B/PPP4R1/PTEN/PTPN4	6
GO_BP	GO:0009895	negative regulation of catabolic process	6/103	323/18866	0.00858	0.121322	0.0949835	MCL1/SDCBP/SF3B3/STAT3/TBC1D14/WDR6	6
GO_BP	GO:0150076	neuroinflammatory response	3/103	77/18866	0.00863	0.121322	0.0949835	PTGS2/TLR6/TLR8	3
GO_BP	GO:0010675	regulation of cellular carbohydrate metabolic process	4/103	148/18866	0.00883	0.121322	0.0949835	IRS2/PPP1R3B/PTAFR/STAT3	4
GO_BP	GO:0045785	positive regulation of cell adhesion	7/103	428/18866	0.00904	0.121322	0.0949835	BCL6/CD6/CRK/PREX1/PTAFR/SKAP1/SLC7A1	7
GO_BP	GO:0009743	response to carbohydrate	5/103	233/18866	0.00905	0.121322	0.0949835	IRS2/MAP2K4/PTEN/PTGS2/RAF1	5
GO_BP	GO:0006606	protein import into nucleus	4/103	150/18866	0.00924	0.121322	0.0949835	E2F3/FAM53C/PTGS2/STAT3	4
GO_BP	GO:1903037	regulation of leukocyte cell-cell adhesion	6/103	329/18866	0.00935	0.121322	0.0949835	BCL6/CD6/PELI1/PTAFR/SKAP1/SLC7A1	6
GO_BP	GO:1903039	positive regulation of leukocyte cell-cell adhesion	5/103	235/18866	0.00937	0.121322	0.0949835	BCL6/CD6/PTAFR/SKAP1/SLC7A1	5
GO_BP	GO:0002224	toll-like receptor signaling pathway	4/103	152/18866	0.00967	0.121322	0.0949835	CTSS/PELI1/TLR6/TLR8	4
GO_BP	GO:0032872	regulation of stress-activated MAPK cascade	5/103	237/18866	0.0097	0.121322	0.0949835	DUSP1/MAP2K4/MAPK3/SDCBP/TLR6	5
GO_BP	GO:0046486	glycerolipid metabolic process	7/103	434/18866	0.00971	0.121322	0.0949835	ABHD5/FAM126B/INPP5A/LPGAT1/OSBPL5/PIK3CD/PTEN	7
GO_BP	GO:0018209	peptidyl-serine modification	6/103	333/18866	0.00988	0.121322	0.0949835	CSNK1D/MAPK3/PTEN/PTGS2/RAF1/ULK1	6
GO_BP	GO:0014065	phosphatidylinositol 3-kinase signaling	4/103	154/18866	0.01011	0.121322	0.0949835	IRS2/MAPK3/PIK3CD/PTEN	4
GO_BP	GO:0070302	regulation of stress-activated protein kinase signaling cascade	5/103	240/18866	0.0102	0.121322	0.0949835	DUSP1/MAP2K4/MAPK3/SDCBP/TLR6	5
GO_BP	GO:0021954	central nervous system neuron development	3/103	82/18866	0.01025	0.121322	0.0949835	CRK/NDEL1/PTEN	3
GO_BP	GO:0000187	activation of MAPK activity	4/103	156/18866	0.01056	0.121322	0.0949835	DUSP5/MAP2K4/MAPK3/PEA15	4
GO_BP	GO:0043271	negative regulation of ion transport	4/103	157/18866	0.0108	0.121322	0.0949835	HECW2/IRS2/PTEN/PTGS2	4
GO_BP	GO:0050729	positive regulation of inflammatory response	4/103	158/18866	0.01103	0.122404	0.0958307	CD6/PTGS2/STAT3/TLR6	4
GO_BP	GO:0032675	regulation of interleukin-6 production	4/103	159/18866	0.01127	0.124548	0.0975087	IL6R/STAT3/TLR6/TLR8	4
GO_BP	GO:0007596	blood coagulation	6/103	343/18866	0.01132	0.124607	0.0975553	ENTPD1/ITPR3/MAPK3/MFN2/PHF21A/RAF1	6
GO_BP	GO:0048013	ephrin receptor signaling pathway	3/103	87/18866	0.01203	0.128794	0.100833	ANKS1A/CRK/SDCBP	3
GO_BP	GO:1904705	regulation of vascular associated smooth muscle cell proliferation	3/103	87/18866	0.01203	0.128794	0.100833	LDLRAP1/MFN2/PTEN	3
GO_BP	GO:1990874	vascular associated smooth muscle cell proliferation	3/103	87/18866	0.01203	0.128794	0.100833	LDLRAP1/MFN2/PTEN	3
GO_BP	GO:0007599	hemostasis	6/103	348/18866	0.01209	0.128979	0.100978	ENTPD1/ITPR3/MAPK3/MFN2/PHF21A/RAF1	6
GO_BP	GO:0050817	coagulation	6/103	349/18866	0.01225	0.129096	0.10107	ENTPD1/ITPR3/MAPK3/MFN2/PHF21A/RAF1	6
GO_BP	GO:0009267	cellular response to starvation	4/103	163/18866	0.01226	0.129096	0.10107	GABARAPL1/HSPA8/MAPK3/SH3GLB1	4
GO_BP	GO:0006644	phospholipid metabolic process	7/103	455/18866	0.01236	0.129096	0.10107	ABHD5/FAM126B/INPP5A/LPGAT1/OSBPL5/PIK3CD/PTEN	7
GO_BP	GO:0062012	regulation of small molecule metabolic process	7/103	456/18866	0.0125	0.129798	0.101619	IRS2/LDLRAP1/LPGAT1/PPP1R3B/PTAFR/PTGS2/STAT3	7
GO_BP	GO:0030217	T cell differentiation	5/103	253/18866	0.0126	0.129864	0.101671	BCL11B/BCL6/PIK3CD/PREX1/STAT3	5
GO_BP	GO:0031668	cellular response to extracellular stimulus	5/103	253/18866	0.0126	0.129864	0.101671	GABARAPL1/HSPA8/MAPK3/SH3GLB1/ULK1	5
GO_BP	GO:0006979	response to oxidative stress	7/103	458/18866	0.01277	0.131216	0.102729	CRK/DUSP1/MAPK3/MCL1/PTGS2/TLR6/TP53INP1	7
GO_BP	GO:0009408	response to heat	4/103	166/18866	0.01303	0.133341	0.104393	HSPA8/MAPK3/PTGS2/TP53INP1	4
GO_BP	GO:0002237	response to molecule of bacterial origin	6/103	356/18866	0.0134	0.135611	0.10617	CD6/MAPK3/PELI1/PTAFR/PTGS2/TLR6	6
GO_BP	GO:0045921	positive regulation of exocytosis	3/103	91/18866	0.01357	0.136843	0.107135	PTAFR/SDCBP/STXBP5	3
GO_BP	GO:0031589	cell-substrate adhesion	6/103	359/18866	0.01391	0.139379	0.10912	BCL6/CRK/MEGF9/PREX1/PTEN/SKAP1	6
GO_BP	GO:0003333	amino acid transmembrane transport	3/103	92/18866	0.01397	0.139379	0.10912	SLC38A1/SLC6A6/SLC7A1	3
GO_BP	GO:0062197	cellular response to chemical stress	6/103	360/18866	0.01409	0.139743	0.109405	CRK/MAPK3/MCL1/PTGS2/TLR6/TP53INP1	6
GO_BP	GO:0032635	interleukin-6 production	4/103	170/18866	0.01411	0.139743	0.109405	IL6R/STAT3/TLR6/TLR8	4
GO_BP	GO:0002532	production of molecular mediator involved in inflammatory response	3/103	93/18866	0.01438	0.139872	0.109506	CD6/STAT3/TLR6	3
GO_BP	GO:0032677	regulation of interleukin-8 production	3/103	93/18866	0.01438	0.139872	0.109506	STAT3/TLR6/TLR8	3
GO_BP	GO:0051170	import into nucleus	4/103	171/18866	0.01439	0.139872	0.109506	E2F3/FAM53C/PTGS2/STAT3	4
GO_BP	GO:0007159	leukocyte cell-cell adhesion	6/103	364/18866	0.0148	0.139872	0.109506	BCL6/CD6/PELI1/PTAFR/SKAP1/SLC7A1	6
GO_BP	GO:0031330	negative regulation of cellular catabolic process	5/103	265/18866	0.01512	0.139872	0.109506	MCL1/SDCBP/STAT3/TBC1D14/WDR6	5
GO_BP	GO:0048814	regulation of dendrite morphogenesis	3/103	95/18866	0.01522	0.139872	0.109506	EEF2K/HECW2/PTEN	3
GO_BP	GO:0042100	B cell proliferation	3/103	97/18866	0.01609	0.139872	0.109506	BCL6/IRS2/PELI1	3
GO_BP	GO:0071674	mononuclear cell migration	3/103	97/18866	0.01609	0.139872	0.109506	DUSP1/IL6R/MAPK3	3
GO_BP	GO:0030258	lipid modification	5/103	271/18866	0.0165	0.139872	0.109506	FAM126B/INPP5A/IRS2/PIK3CD/PTEN	5
GO_BP	GO:0051051	negative regulation of transport	7/103	483/18866	0.01665	0.140699	0.110153	HECW2/IRS2/PEA15/PICALM/PTEN/PTGS2/SDCBP	7
GO_BP	GO:0043255	regulation of carbohydrate biosynthetic process	3/103	99/18866	0.01698	0.142625	0.111661	IRS2/PPP1R3B/PTAFR	3
GO_BP	GO:0062207	regulation of pattern recognition receptor signaling pathway	3/103	99/18866	0.01698	0.142625	0.111661	PELI1/SEC14L1/TLR6	3
GO_BP	GO:0019217	regulation of fatty acid metabolic process	3/103	101/18866	0.0179	0.149116	0.116743	IRS2/LPGAT1/PTGS2	3
GO_BP	GO:0032637	interleukin-8 production	3/103	101/18866	0.0179	0.149116	0.116743	STAT3/TLR6/TLR8	3
GO_BP	GO:0045666	positive regulation of neuron differentiation	6/103	380/18866	0.01792	0.149116	0.116743	BCL6/CSNK1D/EEF2K/NDEL1/PLXNC1/PTEN	6
GO_BP	GO:2001235	positive regulation of apoptotic signaling pathway	4/103	183/18866	0.01801	0.149436	0.116994	MAL/MCL1/PEA15/PTEN	4
GO_BP	GO:0016311	dephosphorylation	7/103	492/18866	0.01823	0.150174	0.117572	DUSP1/DUSP5/INPP5A/PPP1R3B/PPP4R1/PTEN/PTPN4	7
GO_BP	GO:0022409	positive regulation of cell-cell adhesion	5/103	279/18866	0.01847	0.150759	0.11803	BCL6/CD6/PTAFR/SKAP1/SLC7A1	5
GO_BP	GO:0032535	regulation of cellular component size	6/103	383/18866	0.01855	0.150759	0.11803	ARPC5L/CYRIA/NDEL1/PICALM/PREX1/PTEN	6
GO_BP	GO:0034766	negative regulation of ion transmembrane transport	3/103	103/18866	0.01885	0.150759	0.11803	HECW2/IRS2/PTEN	3
GO_BP	GO:0006066	alcohol metabolic process	6/103	385/18866	0.01898	0.150759	0.11803	ACSS1/INPP5A/LDLRAP1/OSBPL5/PTAFR/PTEN	6
GO_BP	GO:0032868	response to insulin	5/103	283/18866	0.01951	0.150759	0.11803	ATP6V0B/EEF2K/IRS2/NDEL1/PTEN	5
GO_BP	GO:0046651	lymphocyte proliferation	5/103	283/18866	0.01951	0.150759	0.11803	BCL6/CD6/IRS2/PELI1/SLC7A1	5
GO_BP	GO:0007411	axon guidance	5/103	284/18866	0.01978	0.150759	0.11803	BCL11B/IRS2/MAPK3/PIK3CD/PLXNC1	5
GO_BP	GO:0030301	cholesterol transport	3/103	105/18866	0.01983	0.150759	0.11803	LDLRAP1/OSBPL2/OSBPL5	3
GO_BP	GO:0048259	regulation of receptor-mediated endocytosis	3/103	105/18866	0.01983	0.150759	0.11803	LDLRAP1/PICALM/SDCBP	3
GO_BP	GO:0097485	neuron projection guidance	5/103	285/18866	0.02005	0.150759	0.11803	BCL11B/IRS2/MAPK3/PIK3CD/PLXNC1	5
GO_BP	GO:0032943	mononuclear cell proliferation	5/103	286/18866	0.02032	0.150759	0.11803	BCL6/CD6/IRS2/PELI1/SLC7A1	5
GO_BP	GO:0051403	stress-activated MAPK cascade	5/103	286/18866	0.02032	0.150759	0.11803	DUSP1/MAP2K4/MAPK3/SDCBP/TLR6	5
GO_BP	GO:0019233	sensory perception of pain	3/103	106/18866	0.02033	0.150759	0.11803	MAPK3/PTAFR/PTGS2	3
GO_BP	GO:0032611	interleukin-1 beta production	3/103	106/18866	0.02033	0.150759	0.11803	STAT3/TLR6/TLR8	3
GO_BP	GO:0034446	substrate adhesion-dependent cell spreading	3/103	106/18866	0.02033	0.150759	0.11803	CRK/MEGF9/PREX1	3
GO_BP	GO:0046632	alpha-beta T cell differentiation	3/103	106/18866	0.02033	0.150759	0.11803	BCL11B/BCL6/STAT3	3
GO_BP	GO:0099175	regulation of postsynapse organization	3/103	107/18866	0.02083	0.150759	0.11803	EEF2K/HSPA8/PTEN	3
GO_BP	GO:1903426	regulation of reactive oxygen species biosynthetic process	3/103	107/18866	0.02083	0.150759	0.11803	PTGS2/STAT3/TLR6	3
GO_BP	GO:2001237	negative regulation of extrinsic apoptotic signaling pathway	3/103	107/18866	0.02083	0.150759	0.11803	MCL1/PEA15/RAF1	3
GO_BP	GO:0044272	sulfur compound biosynthetic process	4/103	192/18866	0.02107	0.150759	0.11803	ACSS1/AMD1/CHSY1/ST3GAL6	4
GO_BP	GO:0006631	fatty acid metabolic process	6/103	396/18866	0.02145	0.150759	0.11803	ABHD5/ACSS1/IRS2/LPGAT1/MAPK3/PTGS2	6
GO_BP	GO:1902115	regulation of organelle assembly	4/103	194/18866	0.02179	0.151249	0.118413	SDCBP/SH3GLB1/TBC1D14/ULK1	4
GO_BP	GO:0090630	activation of GTPase activity	3/103	109/18866	0.02186	0.151402	0.118533	CRK/NDEL1/TBC1D14	3
GO_BP	GO:0043112	receptor metabolic process	4/103	198/18866	0.02327	0.158763	0.124296	LDLRAP1/PICALM/SDCBP/SH3GLB1	4
GO_BP	GO:0032970	regulation of actin filament-based process	6/103	405/18866	0.02364	0.160567	0.125708	ARPC5L/CNN2/CRK/CYRIA/PREX1/RHOBTB3	6
GO_BP	GO:0099504	synaptic vesicle cycle	4/103	199/18866	0.02365	0.160567	0.125708	DNAJC5/PICALM/PTEN/STXBP5	4
GO_BP	GO:0007009	plasma membrane organization	3/103	113/18866	0.02401	0.161756	0.126639	OSBPL2/PTEN/SH3GLB1	3
GO_BP	GO:0031098	stress-activated protein kinase signaling cascade	5/103	300/18866	0.02436	0.163002	0.127614	DUSP1/MAP2K4/MAPK3/SDCBP/TLR6	5
GO_BP	GO:0051258	protein polymerization	5/103	300/18866	0.02436	0.163002	0.127614	ARPC5L/CSNK1D/CYRIA/NDEL1/PREX1	5
GO_BP	GO:0007162	negative regulation of cell adhesion	5/103	301/18866	0.02467	0.16466	0.128912	BCL6/DUSP1/PELI1/PLXNC1/PTEN	5
GO_BP	GO:0009746	response to hexose	4/103	202/18866	0.02482	0.164708	0.12895	IRS2/PTEN/PTGS2/RAF1	4
GO_BP	GO:0031623	receptor internalization	3/103	115/18866	0.02512	0.164708	0.12895	LDLRAP1/PICALM/SDCBP	3
GO_BP	GO:2001233	regulation of apoptotic signaling pathway	6/103	413/18866	0.0257	0.164708	0.12895	MAL/MCL1/PEA15/PTEN/PTGS2/RAF1	6
GO_BP	GO:0072676	lymphocyte migration	3/103	117/18866	0.02626	0.164708	0.12895	CRK/CXCL16/PIK3CD	3
GO_BP	GO:0034284	response to monosaccharide	4/103	207/18866	0.02683	0.164708	0.12895	IRS2/PTEN/PTGS2/RAF1	4
GO_BP	GO:0015918	sterol transport	3/103	118/18866	0.02684	0.164708	0.12895	LDLRAP1/OSBPL2/OSBPL5	3
GO_BP	GO:0034599	cellular response to oxidative stress	5/103	310/18866	0.02755	0.166946	0.130702	CRK/MAPK3/MCL1/TLR6/TP53INP1	5
GO_BP	GO:0006109	regulation of carbohydrate metabolic process	4/103	210/18866	0.02809	0.169455	0.132666	IRS2/PPP1R3B/PTAFR/STAT3	4
GO_BP	GO:0030100	regulation of endocytosis	4/103	210/18866	0.02809	0.169455	0.132666	EEF2K/LDLRAP1/PICALM/SDCBP	4
GO_BP	GO:0043393	regulation of protein binding	4/103	211/18866	0.02852	0.170475	0.133465	CCPG1/CRK/LDLRAP1/MAPK3	4
GO_BP	GO:0007613	memory	3/103	121/18866	0.02863	0.170475	0.133465	ITPR3/PTEN/PTGS2	3
GO_BP	GO:0032612	interleukin-1 production	3/103	121/18866	0.02863	0.170475	0.133465	STAT3/TLR6/TLR8	3
GO_BP	GO:1901215	negative regulation of neuron death	4/103	212/18866	0.02895	0.171993	0.134654	BTBD10/DNAJC5/MAP2K4/STAT3	4
GO_BP	GO:0010811	positive regulation of cell-substrate adhesion	3/103	122/18866	0.02924	0.172979	0.135426	CRK/PREX1/SKAP1	3
GO_BP	GO:0045471	response to ethanol	3/103	122/18866	0.02924	0.172979	0.135426	PTEN/STAT3/TP53INP1	3
GO_BP	GO:0002688	regulation of leukocyte chemotaxis	3/103	124/18866	0.03047	0.173723	0.136008	DUSP1/IL6R/MAPK3	3
GO_BP	GO:0002698	negative regulation of immune effector process	3/103	124/18866	0.03047	0.173723	0.136008	BCL6/CRK/SEC14L1	3
GO_BP	GO:0019216	regulation of lipid metabolic process	6/103	431/18866	0.03078	0.173723	0.136008	ABHD5/BCL11B/IRS2/LDLRAP1/LPGAT1/PTGS2	6
GO_BP	GO:0001952	regulation of cell-matrix adhesion	3/103	125/18866	0.0311	0.173723	0.136008	BCL6/PTEN/SKAP1	3
GO_BP	GO:0034605	cellular response to heat	3/103	125/18866	0.0311	0.173723	0.136008	HSPA8/MAPK3/PTGS2	3
GO_BP	GO:0035270	endocrine system development	3/103	125/18866	0.0311	0.173723	0.136008	IL6R/MAPK3/RAF1	3
GO_BP	GO:0071621	granulocyte chemotaxis	3/103	127/18866	0.03238	0.173725	0.13601	MAPK3/PIK3CD/PREX1	3
GO_BP	GO:0099003	vesicle-mediated transport in synapse	4/103	220/18866	0.03253	0.174168	0.136357	DNAJC5/PICALM/PTEN/STXBP5	4
GO_BP	GO:0071241	cellular response to inorganic substance	4/103	221/18866	0.03299	0.175168	0.137139	CRK/EEF2K/MAPK3/PTGS2	4
GO_BP	GO:1903409	reactive oxygen species biosynthetic process	3/103	128/18866	0.03303	0.175168	0.137139	PTGS2/STAT3/TLR6	3
GO_BP	GO:0022407	regulation of cell-cell adhesion	6/103	439/18866	0.03323	0.175908	0.137719	BCL6/CD6/PELI1/PTAFR/SKAP1/SLC7A1	6
GO_BP	GO:0071219	cellular response to molecule of bacterial origin	4/103	222/18866	0.03346	0.176772	0.138395	CD6/MAPK3/PTAFR/TLR6	4
GO_BP	GO:0010876	lipid localization	6/103	440/18866	0.03355	0.1769	0.138495	AQP9/ABHD5/IRS2/LDLRAP1/OSBPL2/OSBPL5	6
GO_BP	GO:0042113	B cell activation	5/103	328/18866	0.03394	0.177377	0.138869	BCL6/IRS2/PELI1/PIK3CD/SKAP2	5
GO_BP	GO:0019751	polyol metabolic process	3/103	132/18866	0.03569	0.181003	0.141708	INPP5A/PTAFR/PTEN	3
GO_BP	GO:0032496	response to lipopolysaccharide	5/103	334/18866	0.03625	0.181003	0.141708	CD6/MAPK3/PELI1/PTAFR/PTGS2	5
GO_BP	GO:0006836	neurotransmitter transport	4/103	229/18866	0.03685	0.181003	0.141708	DNAJC5/HSPA8/SLC38A1/SLC6A6	4
GO_BP	GO:0051648	vesicle localization	4/103	229/18866	0.03685	0.181003	0.141708	CSNK1D/NDEL1/PICALM/PTEN	4
GO_BP	GO:0010001	glial cell differentiation	4/103	230/18866	0.03735	0.181003	0.141708	MAPK3/PRDM8/PTEN/STAT3	4
GO_BP	GO:0098657	import into cell	4/103	230/18866	0.03735	0.181003	0.141708	IRS2/SLC38A1/SLC6A6/SLC7A1	4
GO_BP	GO:1990778	protein localization to cell periphery	5/103	340/18866	0.03866	0.185201	0.144994	FAM126B/LDLRAP1/MAL/PICALM/SKAP1	5
GO_BP	GO:0009266	response to temperature stimulus	4/103	233/18866	0.03888	0.185201	0.144994	HSPA8/MAPK3/PTGS2/TP53INP1	4
GO_BP	GO:2001234	negative regulation of apoptotic signaling pathway	4/103	233/18866	0.03888	0.185201	0.144994	MCL1/PEA15/PTGS2/RAF1	4
GO_BP	GO:0007050	cell cycle arrest	4/103	234/18866	0.03939	0.185201	0.144994	DUSP1/HBP1/TP53INP1/WDR6	4
GO_BP	GO:0046330	positive regulation of JNK cascade	3/103	138/18866	0.03989	0.185201	0.144994	MAP2K4/SDCBP/TLR6	3
GO_BP	GO:0009306	protein secretion	6/103	462/18866	0.04099	0.185201	0.144994	IRS2/ITPR3/RAF1/STXBP5/TLR6/TLR8	6
GO_BP	GO:0007265	Ras protein signal transduction	5/103	346/18866	0.04117	0.185201	0.144994	BCL6/CRK/IRS2/MFN2/RAF1	5
GO_BP	GO:0035592	establishment of protein localization to extracellular region	6/103	463/18866	0.04135	0.185201	0.144994	IRS2/ITPR3/RAF1/STXBP5/TLR6/TLR8	6
GO_BP	GO:0002687	positive regulation of leukocyte migration	3/103	142/18866	0.04283	0.185201	0.144994	IL6R/MAPK3/PTAFR	3
GO_BP	GO:0046942	carboxylic acid transport	5/103	350/18866	0.0429	0.185201	0.144994	AQP9/IRS2/SLC38A1/SLC6A6/SLC7A1	5
GO_BP	GO:0010256	endomembrane system organization	6/103	468/18866	0.04318	0.186132	0.145723	CSNK1D/MAPK3/NDEL1/OSBPL2/PTEN/SH3GLB1	6
GO_BP	GO:0008286	insulin receptor signaling pathway	3/103	143/18866	0.04358	0.187288	0.146628	ATP6V0B/IRS2/NDEL1	3
GO_BP	GO:0050708	regulation of protein secretion	5/103	352/18866	0.04378	0.187288	0.146628	IRS2/ITPR3/STXBP5/TLR6/TLR8	5
GO_BP	GO:0071692	protein localization to extracellular region	6/103	470/18866	0.04393	0.187312	0.146647	IRS2/ITPR3/RAF1/STXBP5/TLR6/TLR8	6
GO_BP	GO:0015849	organic acid transport	5/103	353/18866	0.04422	0.188265	0.147393	AQP9/IRS2/SLC38A1/SLC6A6/SLC7A1	5
GO_BP	GO:0033135	regulation of peptidyl-serine phosphorylation	3/103	145/18866	0.0451	0.190212	0.148917	PTEN/PTGS2/RAF1	3
GO_BP	GO:0071322	cellular response to carbohydrate stimulus	3/103	145/18866	0.0451	0.190212	0.148917	IRS2/MAP2K4/RAF1	3
GO_BP	GO:0046631	alpha-beta T cell activation	3/103	146/18866	0.04586	0.190621	0.149238	BCL11B/BCL6/STAT3	3
GO_BP	GO:0071216	cellular response to biotic stimulus	4/103	246/18866	0.04589	0.190621	0.149238	CD6/MAPK3/PTAFR/TLR6	4
GO_BP	GO:0072330	monocarboxylic acid biosynthetic process	4/103	246/18866	0.04589	0.190621	0.149238	ACSS1/LPGAT1/OSBPL2/PTGS2	4
GO_BP	GO:0051251	positive regulation of lymphocyte activation	5/103	357/18866	0.04602	0.190621	0.149238	BCL6/CD6/IRS2/PELI1/SLC7A1	5
GO_BP	GO:0032386	regulation of intracellular transport	5/103	358/18866	0.04648	0.190621	0.149238	LDLRAP1/MAPK3/NDEL1/PTGS2/SH3GLB1	5
GO_BP	GO:0051384	response to glucocorticoid	3/103	147/18866	0.04664	0.190621	0.149238	DUSP1/PTAFR/PTGS2	3
GO_BP	GO:0051592	response to calcium ion	3/103	147/18866	0.04664	0.190621	0.149238	DUSP1/EEF2K/ITPR3	3
GO_BP	GO:0032956	regulation of actin cytoskeleton organization	5/103	360/18866	0.0474	0.190621	0.149238	ARPC5L/CRK/CYRIA/PREX1/RHOBTB3	5
GO_BP	GO:0071901	negative regulation of protein serine/threonine kinase activity	3/103	148/18866	0.04742	0.190621	0.149238	DUSP1/DUSP5/PTEN	3
GO_BP	GO:0009636	response to toxic substance	4/103	250/18866	0.04818	0.190726	0.14932	MAPK3/PTGS2/SNN/TP53INP1	4
GO_BP	GO:0097530	granulocyte migration	3/103	150/18866	0.04901	0.192931	0.151046	MAPK3/PIK3CD/PREX1	3
GO_BP	GO:2000146	negative regulation of cell motility	5/103	365/18866	0.04976	0.194382	0.152182	CRK/DUSP1/PTEN/STAT3/TP53INP1	5
GO_BP	GO:0050769	positive regulation of neurogenesis	6/103	485/18866	0.0498	0.194382	0.152182	BCL6/CSNK1D/EEF2K/NDEL1/PLXNC1/PTEN	6
GO_BP	GO:0008643	carbohydrate transport	3/103	151/18866	0.04981	0.194382	0.152182	AQP9/IRS2/PEA15	3
GO_BP	GO:0050871	positive regulation of B cell activation	3/103	151/18866	0.04981	0.194382	0.152182	BCL6/IRS2/PELI1	3
