# Supplementary material for: Construction and Bioinformatics Analysis of circRNA-miRNA-mRNA Network in Acute Myocardial Infarction
Source: Front Genet. 2022 Mar 29;13:854993. doi: 10.3389/fgene.2022.854993 (PMC9002054; doi:10.3389/fgene.2022.854993)
Supplement: Supplementary file 9 [file Table8.xlsx]

## Sheet: Sheet1
hsa-miR-7	hsa-miR-624	hsa-miR-432	hsa-miR-335	hsa-miR-215	hsa-miR-192	hsa-miR-142-5p	hsa-miR-142-3p	hsa-miR-139-3p	hsa-miR-136	hsa-miR-545	hsa-miR-625	hsa-miR-598	hsa-miR-590
POLE4	TFRC	KRTAP19-6	POU5F1	FAM229B	FAM229B	ZFPM2	BOD1	FN3K	LUZP6	RPF1	KSR2	C17orf107	ZNF367
UBXN2B	NXT2	C11orf44	HAND1	EREG	EREG	TVP23B	WASL	ANXA2R	MTPN	ARGLU1	PAX5	SNCA	KRIT1
C5orf22	XAF1	DEFB110	CASP7	LPAR4	LPAR4	CNEP1R1	RHOBTB3	BLOC1S6	UBE2R2	ARHGAP19	PCDHGA7	QRSL1	IL12A
BLOC1S4	CCL2	MRPL34	TRIM5	NIPAL1	NIPAL1	MRPS36	ARNTL	ELK1	DRAM1	KCNV1	PCDHGA6	RGS9BP	FASLG
FAM131B	LIF	CLEC12B	CCR3	GPR22	GPR22	ATXN7L2	FAM114A1	ARHGDIB	RIMKLB	FBXO30	HMGA1	ISOC1	FGF18
NXT2	GRPEL2	TP53AIP1	CPZ	H3F3B	H3F3B	CCNG2	MANBAL	RBMXL2	PPP2R2A	FAM174A	SLC6A17	CLEC1A	CCL1
RAF1	UAP1	MILR1	ZMPSTE24	TOR1AIP1	TOR1AIP1	TCF21	SLC35F5	OPTC	KATNAL2	PLEKHA8	PPP2R2D	ITGBL1	PLEKHA1
PIGH	RBBP8	AXL	ARGLU1	CCNT2	CCNT2	MAL	TMEM200B	GNB5	SS18L2	MDM1	APLN	NTN1	RSAD2
C1orf226	IDI1	CALN1	FKBP1B	PKP4	PKP4	HOXD8	CLTA	SDCBP	COPS4	MS4A13	OVOL2	PAX3	YOD1
NDUFA4	S100A14	DAZ4	HOXD8	MIPOL1	MIPOL1	HSD11B1	SLC37A3	TTLL6	SEMA4C	ANKRD55	CLDN11	KBTBD3	PELI1
GRP	MRPS35	COL4A5	CNOT7	BLCAP	BLCAP	UBE2D1	HMGA2	LDLRAP1	RAB9A	G3BP2	VAMP2	FAM110C	TGFBI
SNCA	ICA1L	CASP14	RNF141	NKAIN2	NKAIN2	CAPN10	RICTOR	RAD54B	C6orf62	TDRKH	S100A7A	ZCCHC2	ARMCX1
TFRC	HSPB3	RASGRF1	CALU	ZEB2	ZEB2	HERPUD1	C20orf194	TMEM221	TM9SF3	CCDC179	MPZ	MYH8	MATN2
HMG20A	IL1RN	PGBD4	SMARCA2	DDX50	DDX50	LEPROT	TWF1	KLHL26	C1QTNF7	DUSP1	CTSB	JAG1	SKP2
CACNG7	F3	CCR7	MED6	FRMD4B	FRMD4B	PLEKHA3	TSEN34	C1QL4	CBX4	HRK	NOVA2	TPST1	NTF3
CHAMP1	FAM200B	CNGB3	GDE1	PDP1	PDP1	MAL2	TAOK1	RPL22	SH2B1	UFM1	WNT7B	COX7C	TIMP3
IDE	COLEC12	EDA2R	APTX	DBT	DBT	ARSJ	CFL2	UBE2G1	MPZL1	PZP	CNTNAP1	HNRNPD	BEST3
CNOT8	TCTEX1D1	GABRA5	SPTSSA	EMC7	EMC7	RAP1A	FBXO3	BCL2L14	GDI2	MYRFL	MUC3A	LIN28A	SMAD7
KLF4	RBM18	IL7	NXPH2	RAB2A	RAB2A	RCN2	LCOR	CTU1	RAP2C	NDUFAB1	MAP3K9	SLC35D3	MSH2
CNPPD1	BIRC2	C1orf174	UBE2G1	OLIG3	OLIG3	HNRNPH3	CNIH4	C1orf105	BPTF	PTMA	GIMAP1	RAD54L2	SATB1
VDAC1	OR9Q1	SOGA3	GLYR1	RB1	RB1	MED28	PTPN23	MIEF1	SGIP1	HAUS2	UBE2N	RAB31	PHF14
LPP	ADAM2	KRT10	KDSR	MSN	MSN	SGCE	NR2F6	GPR3	GNG3	TNFSF13B	GHRH	PREX2	FAM13A
RNF141	TRPM7	ZCCHC14	SORCS1	FOXN1	FOXN1	RNH1	RAC1	ZBTB9	C17orf47	RTCA	SPOCK1	SEPHS2	RP2
PLP2	RNF14	SLCO6A1	ZNF621	GABPB2	GABPB2	RHOA	CLIC4	SLC44A4	SLC7A3	ANKRD7	PCDHGA11	MN1	RTN4
NREP	CHST9	SBDS	PRKAA2	GDF11	GDF11	CBLN4	RAB3A	CD6	COL6A6	SNAP25	HDHD3	JPH1	ARHGAP24
TRMT13	IL2RG	TP53TG3D	GJA5	SRSF6	SRSF6	LPP	IER3	NOB1	EXTL3	PCDHB6	PPP2R1A	HMGCLL1	UBE2D3
CNN3	RPL36A	CYP46A1	SREK1IP1	WDR44	WDR44	NFE2L2	GAB1	VAPB	ZDHHC6	GCM2	LAPTM4B	ULK2	PPP1R3B
CACNB4	NOXRED1	UCK2	SEPHS1	XIAP	XIAP	SOCS1	DCUN1D4	BCL6	CNOT7	RMI2	TSPAN11	FRG2	LRRC57
LEMD3	SYT1	BPGM	KLHL15	C4orf46	C4orf46	VMP1	AKT1S1	VGLL2	HOXC10	PPA1	NOS1	ZNF568	DUSP8
FNDC4	DHX29	MAN1A2	POU2F3	ZNF536	ZNF536	UCHL3	TMEM59	KIF18B	CPEB2	PPP1R1C	MINK1	FRG2C	PDCD4
MAFG	ARL4A	SPATA8	SUCNR1	BHLHE22	BHLHE22	IRF9	ANK3	CCDC71L	RPUSD4	RSRC1	PCDHGA3	PPFIBP1	SOX5
EIF4EBP2	SLC25A46	KLRK1	KDM4C	ZBTB34	ZBTB34	LMX1A	ZEB2	PNPLA3	MON2	OTUD1	PCDHGA12	C5orf30	RMND5A
SMARCD1	DUSP5	TP53TG3B	ARPC5L	GLP1R	GLP1R	VPS54	ZBTB41	GP6	CAND1	AADACL3	PCDHGA2	MPZ	PDZD8
SP1	ILK	TP53TG3	CLOCK	KPNA4	KPNA4	FAM19A1	PPP1R37	SYT2	ETF1	PRLR	PCDHGA1	RBM33	OLR1
RGS7BP	NAPEPLD	TP53TG3C	CCNF	NIPBL	NIPBL	PRNP	RAB11FIP2	PACSIN1	ENAH	CAMK2D	PCDHGA9	CEP170	SLC2A4RG
ACTC1	MYBL1	CARD8	PSD3	ALCAM	ALCAM	NT5C1B-RDH14	C9orf72	CALN1	GNAS	ZCCHC13	PCDHGA10	HOXA3	SPRY1
RAB11FIP4	DCUN1D1	PPP1R3E	RASA1	SH3RF3	SH3RF3	ZFPL1	MARCKS	ATP11A	MOSPD1	TP53BP1	STX8	MSRB3	S100A10
LRRC59	C14orf39	KCTD2	RPRM	WNK1	WNK1	CBX3	STAM	VPS39	EXOSC2	RYBP	FAM222B	DERL1	RALGPS2
CALN1	ZNF800	DEFB129	VAPA	MYLK	MYLK	S1PR1	PRLR	LMO2	ESRRG	WFDC12	SF3B3	DCLRE1A	GLIS2
RYK	SOWAHC	TMEM223	MAX	RAD54B	RAD54B	PRDM8	CCNT2	MIER2	MAP2K4	DUSP11	IGF2BP1	FRS2	SPRY2
ATG4A	VMA21	SLBP	KAT7	ASXL2	ASXL2	TMEM38B	MOB4	KRTAP5-11	STRN3	ATP6V1G2	FAM155B	ARID1A	ELF2
GAL3ST3	NFE2L2	CDKN2B	SNIP1	SERINC4	SERINC4	EMC4	ITGB8	CD177	CDV3	SNAI2	RAB12	CLVS2	RECK
CAMK2D	S100A7A	ITFG2	CRIM1	CTCF	CTCF	ITGAV	MORF4L2	F8A1	TRIM52	DLEU7	KRT85	ZNF792	PCBP1
IRS2	RGL3	MTRNR2L7	NCKAP5	GALNTL6	GALNTL6	RERG	PSMB5	SMARCA2	MTMR4	ELMSAN1	ZFP36L1	EIF5B	SLC16A10
RSBN1	SLC35B2	USP2	PPP6C	IGDCC3	IGDCC3	MED17	TAB2	AGPAT1	PPP1R18	LYVE1	UBE2Z	FBRSL1	ST3GAL6
CKAP4	ARL5A	EPS8L3	NAA25	ZFHX3	ZFHX3	DUSP2	MYLK	CHERP	GTF2I	DNM3	HNRNPAB	NAA50	KBTBD6
GJC1	BRPF1	MTX3	MAPK10	FAXC	FAXC	CHSY3	CPEB2	SH2D5	DIO2	NTRK2	RAB3A	PINK1	PPP1R3A
PFN2	SHB	GNG2	DAAM1	ENC1	ENC1	SIRT7	SIK1	LPCAT3	ARHGEF4	AMER2	GATAD2B	TUBB6	SKI
VPS26A	HSD17B6	HMG20A	FBXO28	PHTF2	PHTF2	RAB6B	SLC1A3	ME2	NCOA2	COX14	RAB15		PITX2
FBXL14	RAP1GDS1	ABHD6	NRXN1	RAP1GAP2	RAP1GAP2	RWDD2A	HSPE1-MOB4	COL26A1	PBX3	H2BFM	UBALD1		STAG2
PAX6	NDUFB4	TMEM123	IL17RD	CLSTN1	CHD7	DNAJC7	EPN1	SULT4A1	FAM120A	MRPS28	RUNX3		CD69
IDS	RNF141	NES	PLEKHO1	CHD7	RUNX1T1	CUL2	TARDBP	CMC2	TMPRSS11F	ETV1	ZSWIM4		TRAPPC8
ARID4A	C17orf78	DLD	KLHL28	RUNX1T1	CXCR5	SUPT20H	C5orf24	SLC2A2	MIDN	ARRDC3	GAL3ST4		CPEB3
SLC25A15	PDE10A	ZNF296	STIM2	CXCR5	OSBPL10	SLC26A3	STX12	CABLES2	LRIG3	TBX19	ELK1		PCSK6
EIF4E	SCN11A	C12orf43	FAM131B	OSBPL10	DIAPH2	MYF5	BAZ1A	C9orf3	RABGAP1L	MRPL50	SNX29		SESN1
HERPUD2	FRS2	PWWP2A	MAT2B	DIAPH2	RNF217	RWDD4	FOXO4	ITPK1	PSME4	PTPRK	C17orf102		PCBP2
MEGF9	CCT8L2	DDX41	KAZALD1	RNF217	MTMR4	LRP12	ASH1L	ATCAY	UQCC1	CELF2	PPM1E		BCL7A
LIMD1	STK38	FMO4	ARHGAP18	MTMR4	RUNX1	LHX8	RHEB	MAU2	FHDC1	EIF4E	MDK		GLCCI1
PPIF	NFKBIA	FAM107B	CORO2B	RUNX1	TSHZ2	KLF10	MAP3K11	PLD5	STT3B	EGR3	C1orf198		GABRB2
PAN2	AKAP10	ARMC7	SLC45A3	TSHZ2	ARFGEF1	LDB2	FLVCR1	ABI1	STIM2	SHOC2	KRT1		PAN3
STX5	TAPBP	GMNC	CAMKK2	ARFGEF1	DYRK3	PTP4A1	APC	OLFML2A	XPO7	MEI4	ABCF3		ST6GAL1
RBMS1	SFT2D1	PLK3	PIAS4	DYRK3	AMER1	APBB3	ITGAV	ATL1	WASF3	TFDP1	DDX17		ASF1A
NDFIP2	GPR63	CER1	F13A1	AMER1	FNDC3B	SLC18A2	INPP5A	KIF13B	PWWP2A	SNTN	UPK2		PBRM1
IGLON5	BICC1	SLC24A2	EVI5	FNDC3B	COL5A1	FAM155A	COG4	FBXW8	ZNF471	STAP1	ZNF444		JAG1
ZBTB22	CXCL6	CXCR6	TFDP2	COL5A1	GAPVD1	BTBD10	S1PR3	DUOX2	SYDE1	DENND1B	REG3A		MAP2K3
ZNF395	SIRT1	FAS	SGMS2	GAPVD1	NCOA3	CWC22	RGL2	ARHGEF28	RGS4	CYSLTR1	HOXB5		CHIC1
GLI3	ZNF879	FKBP7	MED21	NCOA3	TCTEX1D1	DDX5	RAB2A	UVRAG	INO80	ARL4A	VPS37D		TMEM170A
CAPZA1	HOXD3	PCYOX1L	EFNB1	TCTEX1D1	NFAT5	CDK5	ANKRD11	TBC1D10A	UBTD2	PSG1	SDHAF1		DCAF7
CCL16	TMED4	ALPL	ADCY3	NFAT5	DICER1	RHOC	STRN3	KRTAP5-2	CREBZF	CYYR1	ADAR		HIPK3
EXOSC2	DALRD3	PDAP1	NR4A3	DICER1	LIMS1	ACTN4	TFG	PLP1	RLIM	CEACAM5	STC1		TIAM1
WASF3	DOCK11	DDX11	KDELR1	LIMS1	VPS53	ELAVL2	ZCCHC14	RAPGEF4	RBMS2	RABL3	PRKACA		OSR1
ANKRD12	CLOCK	HOXA5	SECISBP2L	VPS53	RPAP2	RHOT1	LRRC1	C2CD2	NAALADL2	APOL6	PHLDA3		MAP3K1
CCT4	MTRF1L	KAT8	PRDM10	RPAP2	MCTS1	CD69	ARL15	MCRS1	HS3ST1	UBE2D1	WDR26		CASKIN1
GREM1	KLHL23	AKR1E2	KPNA6	MCTS1		STC1	GNB2	EFEMP1	DCAF7	RBMS1	PRELP		MBLAC2
NR1H2	CGRRF1	MCPH1	PGM3			DIAPH3	MRFAP1	CDH10	TANC2	C3orf38	CDK18		RBPJ
UBLCP1	TMEM183A	KCNN3	STRN3			IGF2BP3	HEATR5A	ZNF391	SUGT1	EIF3C	PRPH2		NFIB
EED	ABHD3	TVP23C-CDRT4	ZRANB1			NPAS4	PATZ1	FAM168B	EIF3A	EIF3CL	MEX3A		XKR6
ESRRG	HSF2	KCNAB2	ROCK1			EDNRB	FNTB	CSMD2	DOCK5	ANK2	ZDHHC15		ALX1
SMYD5	LCP1	FSTL4	EEF2K			NCKAP1	PDE4B	ARFGEF2	NFIB	WEE1	CLDN2		PLAG1
OSBPL5	HMGXB4	FNTB	CTDSPL2			CDC37L1	KIF5B	SDK1	PRDM16	SUMO3	ATXN2L		ZFP36L2
RPS6KB1	HSPA4	DAZ3	ZEB2			WWP1	LRRC32	CYSLTR2	PPARGC1B	CDKN2AIP	RNF212		ACVR1C
PCGF5	OMG	NHLH1	ZDHHC8			LHFPL3	PAFAH1B2	PRDM9	MOB1B	CTTN	C5orf24		THRB
CCNT2	SASS6	CDRT4	VAV2			EPAS1	VAMP3	ACBD3	MSL2	PBOV1	NEUROD2		FBXO11
PDE4D	KLHL31	PIGS	EIF5A2			PRPF40A	CLOCK	CRYZ	GLIPR2	CNIH4	KCNJ10		SRL
FAM53C	SEC23B	PRKCB	CRNKL1			SRI	TGFBR1	CHST3	TSC22D2	HMGCS1	FAM86C1		CSRNP3
HCN1	CDK8	SERPINA6	NAA50			ACTC1	SUCO	BAZ2B	SRSF1	MTPN	PAG1		NAA50
LRRC1	GATA6	RXRB	RLIM			CACNG7	ATF7IP	SRGAP2	TNPO1	CLDN23	APLNR		LEMD3
COL4A3BP	CRMP1	POLR2D	SOGA3			BNIP2	CTTN	RGS17	GDF6	CDC42SE2	NXPH2		STAT3
HPCAL4	KLHL28	PDGFB	PPP1R3A			CASK	MTCH1	RAB8B	ANKRD11	USP9Y	NTN5		ZSWIM6
COL2A1	TMEM216	POU3F3	NFYB			HOXB2	CASK	HOMER1	EPG5	GPD2	ZNF32		RASA2
FRMD4B	IGF2BP3	CX3CL1	MOSPD1			KCNA4	UTRN	RELT	SLC7A14	CUL9	EGR3		KLHL42
MOB1B	UGDH	SLC34A1	MTMR4			GDNF	GHR	UEVLD	ZNF710	LUC7L	CCL22		ADNP
PSEN1	DPP3	CLEC3A	KDM2B			NPAT	TMED7	HIST2H2BF	MRVI1	NCBP2	KCTD21		NFIA
ITPKC	RAF1	DAZ2	DCUN1D3			STK38L	RFWD3	ST3GAL2	XIAP	HS6ST2	SPRN		PIK3R1
TMED9	SAT1	LPL	EIF3J			CDK17	KDM6A	SLC22A11	ELF3	INTS2	PIAS3		WWP1
CCDC43	GABRA3	RHOBTB1	PGF			KCNK1	KAT2B	STAG2	TNRC18	TECTB	GDI1		ZNF704
DPYSL2	SIX5	AMD1	FAM107B			HECA	BNC2	KCNS2	PHF21A	HCFC2	UCN		SOCS6
MIS12	SH3KBP1	ZNF616	BSN			SNX3	RARG	SIRPA	AGO1	MYLK4	GYS2		FRS2
RBFOX3	HSF5	DEPDC1	CHFR			C11orf87	HMGA1	BRD4	USP37	LCTL	VDAC2		VASH2
KIF16B	MDM4	ADCK1	CDH11			ZNF503	USP6NL	AUTS2	FZD4	SRP54	PCDHB13		NIPAL1
SERP1	RASA2	RGS7BP	FMN1			MED14	LRRC59	LHX6	TMEM9	RBBP6	CNN2		LIFR
TAB2	PTGER4	IL11	SP1			F2RL1	TIPARP	HOXD13	SP8	ANTXRL	LZTS3		KLF6
SLC6A9	MRPL35	ZNF23	ZBTB8B			FBXL3	TBL1X	ATP9A	WDR43	MBNL1	SPEN		CADM2
NIPAL3	FAM133B	PVR	MLLT3			FAM162B	HECTD1	FSD2	PDK3	TSPAN2	CETN2		GATAD2B
RNF20	CNEP1R1	AAR2	CERS5			SIX4	PROX1	TSHZ2	CPEB4	FAM3D	PMEL		FGD4
MKNK1	PNISR	RAB2A	PLEKHA8			STAU1	COPG1	SH2D3C	KIAA1522	PTGDR2	MAB21L2		MSX1
WDR47	DLG3	ELP5	NPAS4			ARRDC3	C18orf25	PDE4A	PAX5	NANP	TUBAL3		SMARCD1
MIER2	STK24	TTLL6	MAP3K2			STRN3	PUM1	RNASEH2C	SMG1	APBB2	LASP1		MIA3
VMA21	ALDH18A1	C19orf57	ZNF532			RANGRF	SGK1	DENND2C	EXPH5	ADIPOR1	PACS1		ZCCHC3
PRKCB	ZNF860	QSOX1	CEP350			FBXO38	PCGF3	ACSF3	MID2	LAMTOR5	TFE3		CBX4
GABRA1	WNT2	SMIM19	HPCAL4			DCTN6	IRAK1	BTF3L4	L3MBTL1	CXCL5	MKNK2		TAGAP
RBMS3	ST8SIA1	HHAT	SMG1			ACKR3	PLCB1	METTL2A	PLD5	HIGD1A	RPL34		RASEF
CTSB	RFX6	KIAA0040	GSPT1			CAPN7	MBD6	SPSB1	PHEX	SNN	ORMDL3		JPH1
ATP2B2	TMEM100	DCPS	PTPRB			PCGF3	GFI1	WDFY3	TRPC4AP	TACC2	TMIGD2		FBXO28
FLRT2	SLC5A8	IDO2	ZNF500			LHX1	PPP1R10	ZNF200	NYNRIN	TUBB1	ATP6V0B		MBNL1
PDE4B	NHS	TBC1D22B	FAM78A			RHOQ	PROM1	LRRTM2	TOR1AIP2	MAGEB16	MXD1		EPHA4
ZC3H4	ECT2	LHX3	ELFN2			PHIP	ADAMTS3	CIT	ENTPD1	PRDX3	BCL7A		UBR3
ANKFY1	RAB20	EMX2	ERBB4			NHLH2	STAU1	NEGR1	ZNF827	TGIF2	DLX3		NEGR1
CYTH3	C5orf15	PTPN18	CDK13			RNF180	IL7R	NPR3	RIMKLA	SPDYE1	HTR1A		VCL
KDM3B	THAP5	DCAF4	PTPMT1			ATP1B1	IPO7	NFASC	TBCEL	FAM217B	FOXA1		KLHL15
HS3ST5	LCE6A	SAMD9	RBFOX2			OTUD4	FKBP1A	MMP16	AZIN1	IPPK	SCAMP2		BTG2
SLC4A4	AVPR1A	CCDC86	HIC2			SPAG9	PIK3R6	ELAVL1	RRP15	FOPNL	CHAF1A		TESK2
UBQLN4	RALGAPA1	CA3	BNC2			ATG16L1	MAP4K3	LRPAP1	CBL	RNMT	KRT23		COL4A1
PBX3	MAP2K1	STAT2	CISD2			TMF1	BCLAF1	FBXO33	MINK1	FGFR1	URM1		CDC25A
CHSY3	PAG1	DAZ1	TMEM59			BMP2	CRK	TBC1D20	TET3	YWHAE	G3BP2		MBNL3
NFATC2	PARG	FOXN2				FBXO30	GTF2A1	AAK1	CMTR1	JPH1	RPP25		AKIRIN1
SLC38A4	AKTIP	ULBP1				ZBTB8A	TEX2	TNRC6B	PTPN3	WDR25	FAM50B		CCL20
GALNT3	CD302	AP3S1				RGMB	GNAQ	SEMA4G	PAX6	SLC16A1	CD79A		PIKFYVE
TTC26	EMILIN3	CSNK1D				SGCD	BACH1	COL6A3	TNPO2	TNKS2	LRRC8E		AIF1L
GGT7	MYO5B	FAM107A				BECN1	ATG16L1	PLXNC1	SOCS7	RRM2B	SERPINE2		TET1
FBXL7	RAD17	CACNG7				NRG1	ARID5B	DPY19L3	ADAM23	FLCN	TRAM2		HNRNPK
CUL5	JAM3	PIRT				ZBTB37	TMEM115	SPRY4	KCNK10	GTPBP4	AKAP5		SOWAHC
IRS1	TMEM33	OR7D2				RNF128	GOLGA1	ZBTB10		ARIH1	EPB41L1		PDZD2
CADM3	TBX5	MAP1LC3B2				VHL	SNX18	DPP6		IL1A	TBC1D7		AGO4
CDKL1	MTPN	EIF4G3				LUZP2	AFF2	SYP		CCDC144A	PABPC4		IL6R
C1orf21	PTGS2	ZNF280C				CDH24	ATP2A2	NRG2		SAR1B	NAPA		GPC4
IGSF8	LMTK2	ARHGEF4				CCDC92	SH2B1	PKP4		MAP3K7	H1FNT		RASA1
ZNF609	MITF	ZNF324B				FEM1C	ROCK2	C12orf66		LMO4	SPIN1		ROBO2
DACH1	PHIP	SERPINE1				GOPC	SLCO4C1	SDC3		DPM1	MAP1A		HGF
U2SURP	PIK3CB	RND3				TOX2	ASB7	RANBP3		MEX3D	TBX6		ALX4
STRN3	CROT	CPEB2				SLAIN1	RAB1A	BACE1		LRP12	PSMB8		BMPR2
SHANK2	B3GNT2	ZNF561				BTBD1	ERC1	GRIN3A		MAGED1	MBD2		PRKCE
PKP2	ERGIC1	LRRC38				ACIN1	TAGAP	SLITRK4		CARD8	C1orf43		MTMR12
PTAR1	NPPC	NRCAM				ELAVL4	SLC6A11	TOM1L2		OOEP	SLC36A1		KLF3
POGK	EPHA3	RABEP1				STAG1	TNKS	KIAA0355		ARPC1B	AKNAD1		RASGRP1
RNF144A	DOCK7	CCDC140				CUL4A	NSF	ZFYVE26		MEX3B	AKT2		SCML2
PPP4R1	ONECUT2	SYN1				IQCJ-SCHIP1	MTMR9	POLDIP3		PDXDC1	VAMP1		BNC2
PSME3	STS	DDI2				MAN1A1	ZNF831	ARL3		SEH1L	RNF10		BAHD1
TCF12	TOR3A	AMOT				OTX2	RBM47	ANGPT4		RAB10	CASQ1		SOX7
EGFR	ZNF548	SET				ARHGEF12	RAB3D	COX16		CERS6	BNIP3L		SLC30A10
DDIT4	DENR	XPNPEP2				SETD3	CCDC6	HYPK		PIWIL4	CRYZ		GAB1
TMEM178B	YAF2	ABCA3				ZNF831	PARD6B	VWA1		FAS	HOXC8		CREBRF
SLC16A7	SLAIN1	NKX3-1				NKX3-1	RAB12			ADAMTS16	SEMA6A		STK40
SRRM3	ETV1	SYT9				KRR1	CELF2			SLC16A9	THUMPD2		CNOT6
CLASP2	BRD1	PIK3CB				RB1CC1	LRP1B			CD36	NKAPL		SCRN1
GOLGB1	CTNNB1	SLC13A2				SP2	DYNC1LI2			LYSMD2	ELOVL2		MEF2C
PIM1	PCDH8	SLC6A20				PIP5K1B	TEAD1			ISL1	MRPS34		TGFB2
ADAM11	NT5DC3	E2F3				GEMIN8	RSF1			SH3GL2	APPL1		RBMS3
RCC2	SIX4	TRIP12				ROBO1	RNF103-CHMP3			ABL2	PLXNA4		TNPO1
KBTBD2	GFPT1	STRADA				SPEN	CHMP3			RMI1	EMC10		SUZ12
AGO1	FOXP1	PALM2				MYO10	ZMYND8			TMEM215	SLC7A8		EHD1
STOX2	MCAM	MPP7				MASTL	ZNF217			DPH3	SIRT2		ACVR2A
MAPK4	FNTB	EYA2				ZBTB43	ZBTB20			PCDHB10	PDE4A		MPRIP
UBE2D3	VCAM1	PNISR				SREBF1	ITGA8			TLR8	PTGDR2		BCL11B
SATB1	MSI2	CASKIN1				HS2ST1	BTBD7			GALNT13	RSPO2		BMP3
PDE4A	DTX4	LDB1				TGFBR2	BRWD3			CCDC25	PIANP		DAG1
RB1	ALCAM	PLEKHA1				SPRY3	PDE8A			DCUN1D4	IGF1		UNC80
OXR1	KAT7	CYB5D1				ALS2	TESK2			FZD6	LEFTY2		TBX2
TRIM33	IGF2BP2	KCTD12				ONECUT2	SP8			SPDYE3	P2RY4		TNRC6B
UHMK1	SLBP	RAPGEF2				BOD1L1	SMUG1			CYP26B1	CA10		C17orf75
PHF21A	SMARCA1	ATOH8				RC3H1	XPO1			FBLN2	DLX6		HNRNPU
PLCB1	YES1	SOCS5				FBXO3	PICALM			PAK2	PPP1R3C		KLF12
CTDSPL	RHOB	TRAM2				PTEN	ATXN1L			FAM122B	BMF		SAMD8
DIRAS1	CHRDL1	EIF2A				CDC42EP3	MMGT1			ATF1	KRTAP10-7		GID4
CRY2	PANK4	DNAJC6				SMAD5	MYH10			VCAM1	SLAMF8		PRPF4B
IPO7	ZDHHC21	BAAT				MFSD9	KAT7			VMA21	PHYH		YAP1
AMBRA1	RREB1	PSMD1				DIAPH2	KDELR2			HTR7	SPARC		GTPBP10
SLC5A3	VWC2	SERPINB9				HSPA8	CHURC1-FNTB			RASA1	JAZF1		RAB11A
PAK2	UNC79	DKK2				YY1	ARHGEF2			INO80D	INIP		FMN1
LNX2	DIXDC1	GDA				FGG	ACBD5			BRCA1	SLC25A42		NFAT5
PATL1	SLC16A6	SUCNR1				CAV2	RBMS1			TNFSF10	LIX1L		TRMT5
CGGBP1	ADRB1	FKBP14				PRPF4B	IL6ST			BCAT1	PCDHGB1		RETSAT
CSMD3	EGLN3	FUBP3				ZCCHC14	TBC1D2B			GAPT	PCDHGB4
FBXO28	MID1IP1	TLN1				MBD2	FMNL2			PTCH1	PRPF38B
SEMA4C	HIPK1	PLEKHS1				CCNT2	ZBTB10			ZMYND19	PCDHGA8
ADRA2B	SEC22A	LASP1				BHLHE41	SMG1			ONECUT2	PCDHGB2
CALU	RRAGC	KAZALD1				ST8SIA4	CIITA			SSR1	PCDHGB6
SCRT1	DCBLD2	PHC1				ALCAM	ANKRD40			AAK1	PCDHGB7
XPO7	CC2D1B	CRX				RSF1	C16orf70			PIP5K1B	POLR2M
SLIT1	RNF166	MDM4				CEP97	FBXO45			SCAF4	PCDHGA4
NOVA2	MET	MAML2				CWC25	BTLA			S100PBP	PCDHGA5
MAP3K9	ZNF264	CELSR2				C21orf91	ITPKB			GNAI3	PCDHGB3
TMEM120B	CELSR2	TXNRD1				CHIC1	COPS7A			ANKDD1B	TRAF4
SRGAP2	KDELR3	SCN5A				BVES	BACH2			APOD	PCDHGC3
ADCY9	MTMR10	SPTBN1				SUB1	ZEB1			TAF9B	ZNF131
STRN	SOX13	VSTM2A				KITLG	C6orf47			PIP4K2C	PCDHGC4
SOX6	LSM12	FBXW7				NOG	WNK3			ABHD10	SRSF2
REXO1	KSR2	CREB5				SETD2	ADCY9			RAB6A	EXOG
PIK3CD	NR2E1	C9orf163				EIF4E3	ANKFY1			WASL	PEX5
ZMAT3	ZNF532	GHR				MYO1D	TNRC18			PEMT	GANAB
CA7	FHL3	GRIA2				SGMS1	NR3C1			PPM1B	PCDHGC5
G3BP2	ARHGAP12	NR5A2				FAM126A	FNDC3A			PURA	IFFO2
SCN2B	MAX	TFPI				HDLBP	NR1D2			METAP1D	ZPLD1
RBFOX1	METTL21A	GGT5				ARHGEF6	FOXO1			TGDS	KALRN
FAM126B	FAM102B	TUB				LZIC	PAN3			ARL3	SPIDR
WDTC1	COPS7B	ULBP3				DCAF12	RASSF3			DEPDC4	SAMD10
DNAJC5	SERTAD2	PAX5				FAM91A1	EML4			TRAPPC3L	GAD2
GRIN2A	GHR	PPP2R3A				RAB11B	TET3			RNF212	AWAT1
FAM168A	NDN	PDE1B				ACADSB	ARHGAP12			PCDHB14	NDRG2
NFIC	PALLD	NR1D1				PRRG4	KMT2A			NUSAP1	TSPAN18
RSPRY1	MCF2L	CHURC1-FNTB				DLX3	RERE			ANKIB1	FIBIN
ATXN7	TGFBR1	CACNG4				SLC5A3	ITPR3			CHD7	SERTAD2
EPHA3	BBX	FRAT2				USP10	SPNS1			ZNF280C	NFIX
TCF4	MTDH	ZNF521				MBNL3	RREB1			CDC42	TXK
C6orf62	COPS7A	SPRED3				TCF12	MGAT4A			PIK3AP1	PLEKHB1
NUCKS1	DENND4C	ENTPD3				EGLN3	ZFP36L2			PNRC2	ISL1
LSM12	RNF19A	MBLAC2				ADAMTS1	SP4			TMED7-TICAM2	MYCT1
PLEC	PRUNE2	CA12				ROCK1	JMJD1C			NCK1	SAMD4A
NR4A3	ACTR3	MPZL3				CNTN1	NHSL1			SPCS2	PINX1
OGT	OTUD4	CD34				REST	AFF1			DDX42	CX3CR1
FAM168B	CDK6	C5orf49				SNX16	RBFOX2			LPGAT1	ZBTB33
KLF12	PTPRF	BACE1				PGRMC2	ATXN7			CLTCL1	SPRED3
SH3GLB1	ANKS1A	SNX21				SSBP2	NUCKS1			RNF138	PTPN14
PLAG1	NOTCH2	ARHGEF2				CREBRF	MLXIP			MROH1	CCDC148
RALGAPA2	GNA13	FAM171A1				SNX6	TGFB2			SPG21	SCIMP
HBP1	FBRSL1	TRPC3				BRWD3	MYH9			ASTN2	SH2B1
ZNF704	SLC38A2	MTMR4				RORA	QKI			NUP62	TMX2
CLIP3	LIN28B	CCSER2				RAB11FIP5	ZFR			CEP57L1	STIM1
ZNF805	MLEC	THUMPD1				AFF4	PPP3R1			KRTAP4-6	NR1D1
TNRC6A	PDE7A	GALNT15				MTMR2	ACVR2A			LRIT3	PRR23A
NR2C1	C6orf132	ZNF562				MYCN	SLC7A11			MRGPRX2	RASL11B
SLC38A2	PDPK1	PDZD2				UBL3	ZNF652			SHCBP1	ZNF385A
GATAD2B	SLC23A2	GPAM				CPEB2	SOX11			FAM110C	SYNPR
SORT1	THSD7A	TGIF1				RPS6KA5	SOX5			TIMM23	ARMC6
SGK1	DOCK5	TMCC1				CAST	AKIRIN2			MTX3	IP6K3
PIK3R3	CSMD3	TGFBR2				TSC22D2	MARK3			B3GNT5	SRGAP1
ATXN1	CCDC88A	SHC2				SLC30A4	ASAP2			TMEM237	C5orf15
ZBTB38	ZFAND3	CDKN2AIP				IER5L	SYPL1			TUBD1	BCAP31
PICALM	CHURC1-FNTB	AMER3				NETO2	RLF			PPP3R2	CBX7
C16orf70	MED14	HMGA2				BRD1	PTBP3			SLC41A2	PPP1R12B
GATA6	MMP15	TYW1				QKI	MSI2			PSMD5	AFMID
ULK2	TSC1	HEATR5A				PRKG1	CASZ1			PEG10	GRM3
SPATA2	TNFSF15	NCL				TNFAIP3	IPMK			CXCL16	PPP6C
RAB11FIP5	COL4A1	CHAC1				UHMK1	ASPH			TUBE1	CDH22
ZFAND4	TAOK1	BCL7A				SOX5	GAS2L3			TMPRSS11D	NDEL1
KLHL14	VCL	ONECUT2				HLTF	PFKM			SNX2	SSR1
OSBPL11	SNX30	TET3				PPP3CA	ALCAM			BMP6	CLVS1
POLH	HGF	PURA				POSTN	OSBPL3			SYNJ1	CHRNB2
RAD54L2	CSNK1G3	SLC38A1				SGTB	FYCO1			C5orf22	QKI
TCERG1	HSPA13	IRF2BP2				FAM199X	TMTC3			MAPK8	SFXN3
DPP8	ANKRD44	CDYL				PLEKHJ1	HGS			FOXN2	ANGEL1
EHD1	ADAM19	MNT				BMPR1A	SLC39A10			FMNL2	SHISA3
TRIM67	ADCY6	SMARCD1				FIGN	AFF4			GNAO1	KLK10
FOXN3	PSD3	CXCL14				SLC36A1	ZNF367			NDFIP1	SLC10A2
SMG1	ASH1L	DNAJB2				IL6ST	TRIM23			IKZF5	CD300E
RAB5B	C12orf4	SAMD14				MCL1	DIP2A			SLC13A1	BRPF3
SPTY2D1	NUCKS1	LARP4B				PLEKHG7	EGR2			ASB7	CLEC4M
IPO11	TAB2	BHLHE41				NFAT5	KDM5C			C2orf42	CTNND1
VDAC3	SLC7A14	LRRC1				MOSPD2	TRPS1			LAPTM4B	BAK1
KLHL18	SPOP	GIGYF2				NR2C1	WWTR1			METTL7A	SNX17
SOCS2	SEMA3G	NMT1				PLD1	MLLT1			PCDH9	AGFG2
ARID2	PHKA1	OSBPL2				PHLDA1	ARF4			SAYSD1	PKNOX2
SPAG9	OGT	FGD4				PUM2				EGFR	FOXN1
KCNB1	WWTR1	RERE				TMEM108				RBMS2	C16orf92
BMPR2	LY75-CD302	C14orf28				CDC25A				RPL36A	TTC3
PLXNA1	PREPL	SPECC1L				ROCK2				ARHGAP24	FAM117A
PGM3	WIPF1	COL5A2				PTPN4				SYT15	DDR1
TNK2	TOMM7	KCNS1				STK35				DAPP1	GSPT1
HNRNPUL2	PURB	LPP				TRIM3				PIAS2	SNAPC2
ASXL1	C6orf62	YTHDC1				AHR				MRPL44	MPL
HAP1	YTHDF3	SORT1				ZNF770				P2RY13	MAFG
ASB14	ZFX	AKAP17A				EXOC5				TBC1D8B	ITPRIP
ERBB4	TM9SF3	QSER1				SYNJ1				FZD10	TRANK1
ONECUT2	CMTM4	CWF19L1				ICK				AKIRIN2	SUMO4
SLC25A16	SOX6	NOL10				OSBPL6				PDGFB	FRS2
HDLBP	INO80D	SHROOM4				SUN1				RC3H1	UBAP2L
BRWD1	SLC30A7	PLEKHG4				SLC24A2				MSRB1	POLR1D
CPEB2	TTC7A	SLCO5A1				APPL1				ST13	ARL5B
KIF13A	RIPK1	HIF1AN				MYT1L				SPTBN1	ABCG4
SHANK3	ZFHX3	ANKFY1				SORBS1				ZCCHC3	ESR1
LTN1	DZIP1	DSCAML1				BTBD7				ARPC5	OPA3
SQSTM1	NFIC	ARMC5				TBC1D9				PGR	PRKAA1
TNRC6B	RBFOX2	KDM5C				MAGI2				LRP1B	PAX7
CHD3	DLC1	PDE1C				TRPC4				CYP4Z1	TM9SF2
KPNA1	SOX5	SLC36A3				MSRB3				RDX	PKM
ZNF652	RAB10	TLR6				SAMD8				SKAP1	C18orf25
AKT3	MLH3	ARL5B				FZD7				GNAQ	TCEANC2
GGA2	BICD2	TMC8				TRIP10				PTPN11	UBTF
RRAS2	DNM1L	PPM1L				IGF1				RAVER1	ACTB
ELFN2	EPC1	PSAPL1				TMTC1				AQP9	PCDH19
A1CF	CXorf38	ABHD15				SLC6A6				ACSS2	NLGN2
ZSCAN29	MICAL2	KREMEN1				FMR1				SLC25A43	CPSF7
GSPT1	TBL1XR1	PHF21A				MAP4K3				DAZ3	MTSS1L
SOCS7	KMT2C	SLFN13				EFCAB14				KCTD4	SRCIN1
MAPKAP1	FRYL	ABL1				FAM131B				VANGL1	CHUK
PARVA	ZHX3	GOSR2				SAMD12				PDAP1	ELOVL1
ARF4	PPM1A	SKIDA1				AMMECR1				ZNF805	SPN
NFAT5	HIPK2	CCSER1				TRIOBP				FLRT2	TCF7L2
SLC22A23	TNRC6B	AKIRIN1				CDYL				SMAD1	CMTR1
PARP1	OXNAD1	GPR161				ETV1				SPECC1	PPP1R9B
MED13L	MAGI1	EPHB2				RUNX1T1				SCARF1	UFL1
ATRN	LURAP1L	PTPRF				RRM2B				ACTG1	MAPT
ITGA9	MTUS2	NR2F2				UBR3				SLC35E1	PAX2
DNMT3A	ENTPD1	TTC9				IPO5				DR1	FBXW8
ALG9	RPS3	ZNF155				SYT14				IPO7	IGF2BP3
BMS1	CALML4	MBTPS2				GCC2				RAB11FIP2	PALM2
GLG1	SMAD2	AGO1				TRIM36				PRPF18	MPZL2
CRLS1	ZNF547	GRM7				SLC2A13				TCEA1	ZNF275
USP9X	ADNP	ITPR3				SACS				DAZ2	ZNF395
RNF24	SPIRE1	CLINT1				APPBP2				FOXJ3	SLC13A5
ZBTB20	ARHGAP35	SH3TC2				ZC3H12C				CCDC68	PPT2
AGPS	HECTD4	HSDL2				ABCA1				GCLC	GDF6
	DDHD1	PIK3R3				GPATCH2L				FGF2	DEXI
	NCOR1	CD2BP2				CADM2				SLC35A5	GEM
	M6PR	DBX2				NBEA				ARL13A	PRKAG3
	PEAK1	ZEB2				FCHO2				KIAA0895	AFAP1
	KRIT1	SLC2A13				HIPK1				ZNF704	SUMO2
	SH3GLB1	PRSS12				AKAP11				DPY19L1	TTYH3
	OGFRL1	CAMK1D				RGPD6				FAM13A	FLOT2
	SREK1	AGO4				ZFX				CELF1	XKR6
	FIBIN	MYO1D				TANC1				RPIA	SLC8A2
	FAM114A2	INSR				PROX1				KIF1B	DENND4B
	WDR72	WASF3				TENM3				CYTH3	CEBPG
	CENPM	USP6NL				DLG1				EGLN3	GNG7
	IBSP	TAOK1				GRSF1				DLX5	CCDC113
	ACTR10	FN1				SLC16A12				NRXN3	ATMIN
	KRT37	TYW3				SPOCK2				CPPED1	EIF5AL1
	ZNF699	JPH4				REV3L				BANP	EMILIN3
	CDH19	DOCK5				SRGAP1				ZNF333	UNC13A
	LRRC6	KIAA0232				MED12L				TMEM41B	HOXB4
	NRXN3	PPP4R2				FBXO21				GABARAPL1	CCDC3
	ATOH8	SYNRG				ARHGEF40				REEP1	FBXL19
		ZMIZ1				ADAMTS5				MKX	DLGAP3
		C1orf21				EPN2				LBH	CDCA4
		TBL1X				CAMSAP2				POU4F2	THSD4
		CCND2				ANKIB1				SLC5A7	STRIP1
		KLHL24				BCOR				TSPYL1	TP73
		MBNL2				ULK1				ZNF266	DCUN1D3
		NFAT5				RPS6KA4				OLFM3	XKR8
		ASIC2				SCN2A				CAV1	SNRPA
		TOX4				CHRM2				TUBB	IQSEC3
		HMGCLL1				ARID1B				ZDHHC15	ADRB1
		LRRC15				TNS1				LRRC49	JPH4
		STRN3				RBM24				TBX22	ARID2
		TRABD2B				FGF12				ALS2CL	CLEC5A
		ERBB4				ATP13A3				CALCR	LPCAT3
		TSHZ3				TMEM245				DAZ1	SFRP1
		ANTXR2				SEL1L3				TM6SF1	NSD1
		PDE4DIP				ATP7A				KLHL15	SLC25A5
		ZMYND11				DIO2				DAZ4	SYVN1
		TUBGCP4				SSH1				BET1L	TTC9
		ZNF621				ZNF827				ZNF367	EAPP
		PRDM16				GSK3B				PTAFR	TERF2IP
		BCL2L11				MAML1				TTC30B	ATP10B
		ZDHHC3				ATXN1				VTI1A	TOMM34
		RDH10				TNKS2				KBTBD11	BCL9
		TSPAN31				SLC23A2				PTGS2	SNX3
		ZNF827				PDLIM5				PFN2	FBN1
		PPARGC1B				ARMC8				KCNJ2	C12orf74
		NTSR1				CNTNAP2				CRK	RNF216
		CCDC174				CAMK2A				FAM172A	TRIM4
		WDFY3				STK38				THSD7A	POU3F2
		METTL8				CRY2				BBX	SOX7
		PYGO2				SH3RF3				BBS10	MYEF2
		IGF1R				FNIP1				ANKRD50	PRND
		VPS13D				ZFHX4				PBK	SNPH
		FURIN				DRD1				MRFAP1L1	LHX6
		TUBB				MBTD1				NRAS	INHBC
		GNA12				SLC16A9				TRIM37	BCORL1
		TMEM242				CHD9				ACBD5	C2CD5
		DHRS7				MYO1C				EPS8	CASP14
		PLD5				MAGI3				SLC22A5	PDK2
		VSIG10L				CLOCK				CDCA4	LCE6A
		XPO5				BAZ2A				KRT86	ING4
		ZZEF1				CIT				UQCC1	PLP1
		ITFG1				ARID1A				USP9X	MFN2
		ISG20				UBE2J1				STX2	CACUL1
		CBL				TBC1D8B				ARHGAP20	CCDC117
		ASH1L				SLC7A11				BCAT2	CNNM1
		UTP23				STT3B				PDE10A	STS
		SLC4A4				SH3KBP1				ZNF681	NAALADL2
		UGGT1				SLC25A37				EIF4E3	IMPA2
		ORAI2				SMURF1				MEX3C	CMIP
		ADAR				THAP2				B4GALNT4	TMEM106A
		IKZF2				YTHDF3				DEPTOR	SLC25A36
		ADCY2				PRKCA				PPCDC	CYP2B6
		TPGS2				MAP9				EAF1	PM20D1
		TOX				BLCAP				SLC6A12	ARSK
		RCOR1				ZNF24				SLC10A4	NRG1
		UNC80				TIFAB				G0S2	ACY1
		DAB2IP				ZNF512B				SMIM13	TMTC2
		SLC12A3				DCHS1				TMEM50A	AXIN2
		FMNL3				PREX1				RWDD2A	WSCD2
		PARVA				SPTBN1				FAM43A	GNAI2
		XRRA1				DMD				TPD52L3	ANP32A
		DLC1				U2SURP				GCM1	INO80D
		PLAGL2				FAM107B				ADAMTS5	CALM1
		FANCC				GALNT15				NDRG4	NFASC
		MLLT6				SLC30A7				DDX3Y	GCOM1
		NUDT21				TMEM120B				PRPF39	OPN1MW2
		CACNA1E				NEDD4L				RNF6	COL8A2
		MRPS14				FRMD5				ZNF622	PCK1
		ING2				SLITRK4				EFR3A	OPN1LW
		PTPN3				LRP1B				CDK19	ESRP2
		FAM118B				ZBTB34				SETD3	SLC9A1
		AGK				MSL2				SCN3A	KLF13
		REV1				FBRSL1				CDK12	HYOU1
		WWP2				VCL				MAPK14	ABHD14A-ACY1
		TRIM2				VSTM4				PRKD3	IL25
		FAM117B				SLAIN2				USO1	GNPDA1
		PTCD3				GTF3C2				UBA5	PLAGL2
		SPTY2D1				SETX				DNAJC3	FKBP1A
		POLI				SMAD2				COL6A5	PHC2
		OPTN				PUM1				RTF1	IL18BP
		C9orf40				FAM124B				RCOR1	CADM2
		ANKH				CSMD3				RAB2B	BEST1
		RBM46				ABCC5				SLAMF7	NAV2
		MOBP				CXCL14				KCTD11	STXBP4
		ANGPT4				C14orf28				ENPP1	BAIAP2L2
		HYPK				PTPRB				PEAK1	RWDD2A
		POU2F2				GAS7				WNK3	CPEB4
		RANGAP1				TRPC4AP				PTPN12	SSX2IP
		IL12RB2				TIAM1				NRL	UPF2
		FGB				LY75				TBC1D8	MRC1
						HIVEP2				C6orf120	CAMK4
						PIK3CA				PARD6G	ASAH1
						TMEFF2				SNX18	FBXO43
						ARID2				TUBGCP3	PVALB
						FIP1L1				KSR2	TTPAL
						ANKRD29				PPM1L	KPNA4
						ZFYVE26				CHN2	CTBS
						PDS5B				MGAT5	SCUBE3
						KLF11				PSAT1	DNMT3B
						PAX6				ZC2HC1A	HEYL
						USP9X				ENPP2	BLOC1S6
						ZBTB20				SLCO2B1	SREK1IP1
						TTPA				MTF1	REST
						CACNA1B				TGFBR1	ONECUT2
						RGPD4				STX7	FTO
						LRP8				KLF3	DNAJB14
										PLEKHA1	SPOCK2
										NOS1AP	ATXN7L3B
										ARFIP1	M6PR
										OSBPL10	MKRN3
										TOX	SLC25A21
										SYT11	COL1A1
										MON2	ZNF501
										SLC25A29	ARNTL
										COL3A1	CBX5
										SMAD4	PAPOLA
										MYEF2	OTX1
										ZNF662	MPZL1
										ZMAT4	SGPL1
										STRADB	RCAN2
										PIK3R5	SPRY4
										SEC23IP	REEP1
										SNCAIP	RPS6KB1
										PRKX	S1PR2
										EIF4A1	ADPRHL1
										LGI2	ERN2
										PALLD	ITSN1
										BMPR2	NFKB1
										NXPH3	DUSP8
										DDX20	CACNA1D
										DBX2	NAA11
										SAMD12	TSC1
										CNKSR2	ERVFRD-1
										TTLL7	TRIM41
										IRS1	DBH
										MTCP1	IL17D
										TAT	TMEM63B
										JAZF1	EID2
										RLN2	WASF1
										TRIP12	PPP2R2C
										THBS2	DMWD
										PHF2	GAS7
										OSBPL2	CD300LB
										TOMM20	NFIA
										HSPA1B	WIZ
										UBR5	DERL1
										TMEM9B	PLCXD3
										PAQR3	C5orf22
										GPR6	KCNV1
										GRB2	KLHL28
										GNB1	PLEKHH1
										TPM3	CFL2
										PCMTD2	SLC10A7
										UHMK1	PLEKHA8
										NME6	RNF24
										ELAVL3	NUAK1
										RIF1	KLHL13
										FCRLB	C19orf12
										DOK6	TTC7A
										CREBRF	DAPP1
										CDADC1	CCDC42
										SNTG1	VWA3B
										C17orf47	WDFY1
										SLC45A4	TMEM120B
										ARID3B	STK38L
										CCDC77	GCM1
										BHLHE41	TACC1
										RNF128	MAL2
										ZC3H7A	BCLAF1
										PCGF3	AMOT
										RNF38	RPRD2
										LIN28A	TNK2
										PTPN4	SZT2
										RYR2	DHX35
										SLC35F2	ALKBH5
										DNAJC6	ATP6AP2
										DUSP19	RASAL2
										ZNF546	RALY
										LRTOMT	AK3
										PDE3B	MCC
										FOXD2	TTC14
										POTEM	NIPAL2
										JAK1	SLC12A6
										LPP	SETD1A
										BVES	ZNF213
										ZNF578	BACE1
										ZNF621	TRNP1
										PLAG1	GJB2
										TDRP	LARP4B
										KCND2	KPNA6
										TRIM33	SAMD4B
										FGD4	PKP2
										PSEN1	ARIH2
										GAB3	UBR7
										SLC37A3	DR1
										STAC2	SLFN11
										KIF13A	ZFP36L2
										PPM1K	ATG16L1
										TFEC	PTPRS
										ADH1B	LYN
										FAM8A1	PQLC3
										CYBRD1	GRIK2
										SNAP29	POU4F1
										RFNG	AKAP11
										SMAD7	MDM4
										RPA3	SIDT1
										SOCS6	MAMDC2
										TMEM185B	KDM2A
										ARHGAP18	PCDH1
										ELFN1	ASB11
										TBL1X	BSDC1
										RNASEL	JUND
										NFATC1	IL12RB2
										TSTD2	RABIF
										SIGLEC10	MSRB3
										STK38L	ASB14
										SLC7A2	TTC17
										ARID1B	NEDD9
										NCAM2	NEUROG1
										ATXN7L1	AQP2
										CCNJL	TES
										ZC3H11A	CCDC43
										FAM91A1	LETM1
										GRSF1	TCP11L1
										TWF1	IL13RA1
										PLXNC1	LIN28B
										RBL2	FBXL20
										GK5	PRKCA
										MTCH2	GABRA3
										SCO1	PEA15
										SFMBT2	PDPK1
										DNAJB2	KCTD20
										GABRA4	SHOC2
										ETS1	ZFP91
										GLI3	NT5DC3
										OCLN	ITGA11
										TRAK2	CYB5B
										NRCAM	HMGXB3
										HGF	FOXP2
										RTP1	CCND1
										GRM7	UHRF1BP1
										HSPA2	GRAMD1B
										KCNS2	ACIN1
										UNC5D	HNRNPK
										CSNK1G3	U2SURP
										DGKH	COL4A3
										KNDC1	PADI1
										RALGAPA2	TCEANC
										SEC63	KIF5C
										MAF	ZNF629
										SORBS2	PCM1
										SLC30A9	COL4A3BP
										GAD1	ZC3H6
										TTC39C	RBM43
										TBX18	DSC3
										SNX29	ADAMTSL1
										TCF7L2	KIAA2013
										KRIT1	PRDM1
										RARG	ZBTB18
										LRRFIP1	RAB14
										CTNNB1	MTMR4
										ELOVL7	SPSB1
										IRAK4	IGF1R
										MIP	HOXA3
										RFFL	MYH14
										HS2ST1	PTBP3
										RAB30	RBM8A
										TBC1D14	ST18
										PROS1	SPTAN1
										VWA5A	KIAA0513
										CPEB2	CALU
										ABCC5	NAA40
										TIRAP	RAB5B
										PIK3R1	HECW2
										BLOC1S5	BRWD3
										PEX5L	C9orf64
										ZNF264	ELAVL2
										PCMT1	PDE4D
										MIPOL1	RAD52
										MBNL3	TBCEL
										HNRNPK	PHOX2B
										AKAP1	RAG1
										IFI44L	SIAH2
										ITGAV	ME1
										CNOT6L	RPUSD1
										SC5D	C6orf141
										AIDA	USP40
										STXBP5	MOB1A
										MIEF1	TRIM45
										RASGEF1B	NKPD1
										PRKAR1A	CNTLN
										C2CD5	ZBTB7B
										QKI	GOLPH3L
										IL4R	PTPRJ
										ARHGAP42	ASAP3
										CPD	CSMD2
										PDE4B	MAN1A2
										SCP2	AP1G1
										TMEM154	SKAP2
										SHOX	ATXN1
										EGFL8	SRSF1
										ATXN1L	ARCN1
										AP1AR	AMT
										ZNF419	GPD1L
										SORBS1	PURB
										GPR180	CYP19A1
										WDR48	PIK3R3
										PLEKHO1	DYRK1A
										PDZD8	PDE1B
										CYP4F22	MMP19
										HMG20A	RBM23
										IL10RA	CXXC4
										ELF4	TAOK1
										KRTAP10-5	NF1
										SLK	HTRA2
										ATF7IP2	DCP1A
										FNIP2	RAB11FIP4
										DUSP28	EPHA8
										CCND1	EFHD2
										ABCB10	GRID2
										FBXL20	CHD6
										PRKCA	MECP2
										PAFAH1B1	UBE2K
										FNDC1	IRX5
										GNA14	CHRDL1
										UXS1	CBX6
										LRP6	ARID1A
										FAM107B	SLC39A3
										TMEM56	XPO4
										TTLL5	NUFIP2
										TIPARP	SEMA3D
										UNC5C	CHST15
										NPTX1	KIT
										ANK3	CSRNP3
										MTTP	ABHD5
										CBX2	FLRT1
										CCDC89	HTRA3
										CNTNAP4	SIAH1
										AVL9	TSHZ2
										BRINP3	DCX
										GRIA1	ZNF34
										MBTD1	CAMK1D
										ADRB1	SEC24A
										HERC6	KMT2A
										PRKG2	WNT9B
										SCD5	GALNT15
										PDK3	GIGYF2
										SLC35F5	PRICKLE3
										WNT9B	CAAP1
										RAB3D	PRRC2C
										CHSY1	AHCTF1
										SRD5A1	LRCH4
										C1GALT1C1	ASAP1
										AP4E1	TIGD6
										UBN2	XRN1
										ILDR2	PRR12
										ZFP1	GPATCH2L
										PGM3	NXPH3
										CIT	SETD5
										PTBP3	ATAD2B
										ATP2B4	ABI2
										MYB	DOCK3
										EN1	TNRC6B
										PDGFD	OSBPL3
										NYAP2	TP53INP1
										KCNC4	MCCC2
										PLXDC2	MAATS1
										CEP97	MPPE1
										PCDH19	CSMD3
										CEBPZ	RUNX1
										FLVCR2	CAPN5
										OLR1	RASA4
										PTPRG	ZNRF3
										CALCRL	FAM227A
										YWHAQ	HS2ST1
										PRDM4	CSDE1
										USP3	ZNF440
										MYLK	CPM
										KIAA1549	CACNA1E
										ZNRF3	C6orf120
										IRF8	SPAG9
										MAP4K3	KIAA1549
										SNIP1	SLC12A7
										XPO4	PAPPA
										GFM1	SLC2A4RG
										NUP133	TWSG1
										TMEM25	PTPN4
										N4BP2	UCK2
										NPAT	ARRB1
										STX6	SDK1
										RAP1GDS1	MPP7
										CRIM1	MSI2
										MTHFD1L	KAZN
										SIPA1L2	FAS
										KLHL13	AVPR1A
										MBOAT2	TMEM26
										COL4A3BP	HOOK3
										LRIG1	ZFP14
										LCOR	DNAJC6
										MTOR	A1CF
										VPS13C	PTGFRN
										MAX	ENY2
										RNF19A	TEC
										PRDM10	MLLT6
										REEP3	ERBB4
										CPEB3	SOX6
										FAXC	MAU2
										CLOCK	RBFOX2
										SOS2	SCG3
										DPY19L4	CMTM4
										NCOA3	ZNRF2
										PLA2G12A	RTN4RL1
										TBCK	UBE2R2
										CBL	ABCF1
										PAPSS2	ZBTB1
										OSBPL6	TNPO1
										ZMAT3	SDC3
										PDE4D	FASTKD2
										COL19A1	CDC25C
										RAVER2	SMUG1
										STX17	CREBZF
										MEPCE	SLC30A7
										TRIM71	ZNF250
										MYRIP	TFAP2B
										SYT2	ANKH
										LRRC42	SNTB1
										CBR4	EEPD1
										GTF2A1	CTNND2
										CLCN4	DIP2C
										R3HDM2	PARVA
										TBC1D2B	ATG14
										COBLL1	ZNF527
										WDR6	RAD51D
										FAM104A	RAB33B
										TAOK1	FMN1
										PKP4	HNRNPD
										MANEA	RIMKLA
										SPRED1	CASKIN2
										RBPJ	TRIM67
										PRKG1	C18orf54
										SPOPL	UBOX5
										DCAF17	TBX3
										NR3C2	PLXNA1
										KLHL31	ZNF519
										TRABD2A	EPB41L4B
										CAMK2B	RIF1
										DPYD	SPICE1
										RAD23B	ATP1B2
										PAXBP1	RAB7A
										UBE2N	SESN3
										PLCL2	SMAD4
										METTL14	UBE2F
										ZNF641	C5orf63
										PLCB1	NBN
										DDX3X	HMGCS2
										MAP3K9	LCORL
										IGF2BP1	WBP4
										RNF44	SIKE1
										AMER1	MAPK9
										HIPK3	RABGGTB
										MICU3	POT1
										UVRAG	OTUB2
										RAB23	POP4
										PHLDA1	DYRK2
										NBEAL1	WDHD1
										PITPNB	SNRPB2
										ABHD17B	ACOX1
										PTGER3	DIS3
										PURB	ABCC6
										CNOT8	TMED10
										UNC80	ARF4
										TMEM178B	TIAM1
										FUNDC2	ABCA5
										SGSM1	ZMYM2
										SERBP1	PIGG
										SLC16A2	HMGB3
										PAPPA	PAX6
										SYT14	CNBP
										HOOK3	TMEM38B
										UBE4B	RAB3B
										TRIM9	SENP6
										SGIP1	CTSS
										TSHZ2	JTB
										ASPH	AGPS
										CACNB4	DVL3
										DHX40	TBC1D15
										SLC7A1	RPP30
										CACNA1C	CADM1
										TP73	UBE2D2
										CNR2	MLLT3
										GCC2	CWC15
										CSRNP3	PLAC8L1
										ZDHHC23	RBFOX1
										PDP2	BCL2L15
										ENTPD4	GABRP
										KCNA6	CYP1A2
										GPATCH8	SDCBP2
										WIPF3	KATNAL2
										ARMC8	SERPINA1
										TP63	NKD1
										PPP6C	HIRIP3
										CAMK2G	KCNK15
										MKI67	ANGPTL3
										ZC3H12C	RPAIN
										SEC62	EXD2
										NFIB	NSL1
										CXorf40A	CENPI
										FEM1C
										ATE1
										EDA
										ZC3H6
										IRF4
										GPD1
										UBR3
										MFN2
										H6PD
										PPP1R13L
										ZC3HAV1
										SLC39A9
										KIDINS220
										MOB1B
										AGO4
										ELAVL4
										METTL8
										ARPC5L
										MAPK3
										ZBTB44
										POLQ
										PGM2L1
										ARNT
										CAB39
										GOSR1
										OSTM1
										STXBP6
										SPATA13
										RAPGEF4
										WDR89
										SCYL2
										BACH2
										UBTD2
										MYT1L
										SYK
										PRPF4B
										MTDH
										GRIK3
										DDX58
										FAT3
										PLEKHM3
										CPEB4
										MFAP5
										GOLGA7
										FMN1
										MAP2K1
										AGO1
										PIK3CG
										POMK
										RELN
										FBXO45
										ITGA1
										ABI2
										TBC1D20
										NFYA
										AKAP2
										CRISPLD2
										CREBZF
										HECTD4
										PALM2-AKAP2
										TBC1D15
										TACC1
										INTS6
										USP37
										SLC1A4
										TMEM30B
										C9orf72
										ZFR
										HINT3
										DISC1
										SCAI
										ERC2
										SCN8A
										ENTPD7
										OXSR1
										NR6A1
										ZFP14
										NR1D2
										TNRC6B
										FIGN
										RNF125
										AMOTL2
										HUNK
										MARCKS
										BNIP2
										GRIK2
										ERF
										MED12L
										MYNN
										MRPL19
										AP1S3
										USP31
										VCPIP1
										NIN
										TRAF6
										SEMA5A
										ETNK1
										GNB4
										PLXDC1
										SOBP
										NEDD4L
										SNRPB2
										BCL6B
										FAM81A
										HOMEZ
										UBOX5
										ZRANB1
										HNRNPR
										NR3C1
										ZBTB7C
										TRIM66
										CCNYL1
										LPIN1
										RFX7
										RASGRP1
										VPS13A
										MRAS
										PPIE
										NRP2
										NPAS3
										PPP1R16B
										CACNG8
										NUAK1
										ADAM23
										ERC1
										CHUK
										ZNF697
										ST7L
										DOCK5
										ZFHX4
										SECISBP2L
										SLIT2
										NAA25
										ZNF609
										KIF21B
										RPF2
										TBC1D19
										HRH4
										DSEL
										DOCK10
										AKT3
										HEATR1
										ADAM22
										TMEM135
										MED20
										SNX11
										TBL1XR1
										TULP4
										EPHA7
										FAM110A
										CCPG1
										TCEANC2
										SFMBT1
										GGA3
										NUFIP2
										ACSS1
										GOPC
										SUN1
										RIMKLA
										C15orf40
										CUL3
										WBP2
										USP15
										HIF1AN
										DDX43
										MAPRE1
										PPIL4
										TOM1L2
										ZIC1
										OSBPL11
										CBX1
										TRABD2B
										CDC73
										SOGA3
										SAP30L
										PTPRE
										NTNG1
										EPHB1
										NCOA1
										PIK3C2B
										RPS6KC1
										SENP7
										CDCP1
										MAP1B
										KLF13
										CASKIN1
										TRPM7
										NYNRIN
										MRPS5
										SLC25A12
										SMG7
										ACOX1
										CHD9
										PPM1E
										UTRN
										BCL2L11
										EPHA4
										CCNA2
										ALDH7A1
										KCTD18
										SLC14A1
										SEC14L1
										CMTM4
										UBE2QL1
										TANC2
										DYNC1LI1
										BNC2
										SLC29A2
										GUCY1A2
										SESTD1
										DIP2C
										HECTD1
										COL4A1
										MLLT3
										CECR2
										ATG14
										DNASE1L1
										NLK
										LRRC8D
										MYH9
										ENAH
										ARHGAP12
										FAM49A
										DLC1
										TRDN
										SLITRK3
										ACADSB
										ARRB1
										ASTN1
										GHR
										FBXO21
										DUSP9
										KCND1
										PLEKHH2
										RASGRF1
										TET2
										ROBO1
										PRDM15
										PLEKHH1
										RNF10
										DDHD1
										AUTS2
										HDAC9
										DENND5A
										QRSL1
										TUBA4A
										MEF2A
										ATAD2B
										NF2
										SCUBE3
										PITPNC1
										NSL1
										DDX18
										CCSER2
										CADM1
										CPSF6
										SPC25
										AMOTL1
										TXNDC17
										ZNF135
										COL12A1
										BICD2
										XPNPEP3
										ZFP82
										NFATC2
										SCN2B
										LRPAP1
										UBR2
										AMFR
										MGAT4A
										CTNNA3
										SMURF2
										CXorf38
										STRBP
										PSMD9
										ORMDL2
										SCARB2
										PICALM
										ATP9B
										SESN3
										MPC2
										RAB11A
										SIKE1
										LRP1
										NOTCH2
										DCUN1D5
										COL11A1
										PI4K2A
										CLINT1
										GALK2
										USP47
										DLK1
										ATP6V0A2
										SLC25A41
										FGF8
										USP48
										PRCD
										HSPH1
										MCTS1
										CYB5B
										COX18
										CDC42EP3
										GTF2H5
										NEUROD1
										AIG1
										SPATS2L
										PRSS23
										ATOH8
										CACNA1B
										ANKS1B
										IFIT1
										EPPIN
										JAKMIP2
